# Supplementary material for: Prognostic value of long non-coding RNA MALAT1 in hepatocellular carcinoma: A study based on multi-omics analysis and RT-PCR validation
Source: Pathol Oncol Res. 2023 Jan 4;28:1610808. doi: 10.3389/pore.2022.1610808 (PMC9845286; doi:10.3389/pore.2022.1610808)
Supplement: Supplementary file 6 [file DataSheet1.CSV]

ID	Detailed postoperative pathology report	Immunohistochemistry
51352	1. (Right anterior lobe of liver) Hepatocellular carcinoma with nodular cirrhosis changes in surrounding liver tissue.	Immunohistochemical markers of liver cancer tissue: ER(-), PR(++), P53(-).
47212	Right lobe of liver) hepatocellular carcinoma. Nodular cirrhosis changes in surrounding liver tissue	none
51632	Right lobe of liver) hepatocellular carcinoma (beam cable type). The surrounding liver tissue showed chronic hepatitis changes.	Immunohistochemical markers of right lobe liver cancer tissue: ER (-), PR (-), P53 (++). :
52063	1. Hepatocellular carcinoma (right lobe of liver). The surrounding liver tissue showed nodular cirrhosis changes. 2. No tumor was found in the section (right posterior branch of portal vein). .	Immunohistochemical markers of right lobe hepatocellular carcinoma tissue: ER (-), PR (-), P53 (-)
52290	1. (Right liver ¢õ¢ó segment mass) hepatocellular carcinoma (beam cable type). The adjacent liver tissue showed nodular cirrhosis. 2, (right liver segment VI tumor) hepatocellular carcinoma.	Immunohistochemical markers: Right liver cancer tissue immunohistochemical markers: ER (-), PR (-), P53 (++).
22874	(Liver) Hepatocellular carcinoma that invades the gallbladder wall without involving the gallbladder mucosa. The surrounding liver tissue showed nodular cirrhosis changes.	Immunohistochemical markers of liver cancer tissue: ER (-), PR (-), P53 (-):
52631	(Left lateral lobe of liver) Hepatocellular carcinoma with massive necrosis. The surrounding liver tissue showed nodular cirrhosis.	Immunohistochemical markers of liver cancer tissue: ER (-), PR (++), P53 (++).
52705	(Mass in segment ¢õ¢ö of liver) Hepatocellular carcinoma (beam cable type) with nodular cirrhosis. 2. Three nodules in segment VII and one nodule in segment II: all of them are hepatocellular carcinoma, consistent with sub-focus. .	Immunohistochemical markers of liver segment ¢õ¢ö cancer tissue: ER (-), PR (+), P53 (+). :
52788	(Tumor of the right lobe of the liver) Hepatocellular carcinoma. The surrounding liver tissue showed nodular cirrhosis changes.	Immunohistochemical markers of right lobe liver cancer tissue: ER (-), PR (+), P53 (+++).
52803	(right lobe of liver) hepatocellular carcinoma, no obvious nodular cirrhosis changes in surrounding liver tissue	Immunohistochemical markers of right lobe liver cancer tissue: ER (+), PR (+), P53 (+++). :
52828	Right lobe of liver) hepatocellular carcinoma (clear cell type). The surrounding liver tissue showed mild nodular cirrhosis changes.	Immunohistochemical markers of right lobe liver cancer tissue: ER (-), PR (+++), P53 (+++).
52918	Left lobe of liver) hepatocellular carcinoma, no obvious nodular cirrhosis changes in surrounding liver tissue.	Left lobe cancer tissue immunohistochemical markers: ER (-), PR (++), P53 (+).
53103	1. (Right liver mass) Hepatocellular carcinoma with nodular cirrhosis. 2, (right hepatic nodule) hemangioma. .	Right liver cancer tissue ER (-), PR (-), P53 (-). :
53100	1. (mass in right lobe and left lateral lobe of liver) hepatocellular carcinoma (beam cable type). 2. Nodular cirrhosis. 3. 1 lymph node in the porta hepatis: chronic inflammation. .	Liver cancer tissue ER(-), PR(+), P53(-). .
53142	(Right hepatic lobe mass) Hepatocellular carcinoma (beam cord type) with nodular cirrhosis.	Immunohistochemical markers of right lobe carcinoma of liver: ER(-), PR(+), P53(+)
53352	(left lobe of liver) Hepatocellular carcinoma. No obvious nodular cirrhosis changes in surrounding liver tissue	Left lobe hepatocellular carcinoma tissue immunohistochemical markers: ER (-), PR (-), P53 (++):
53420	1. (Right lobe tumor) Hepatocellular carcinoma (acinar type)	Immunohistochemical staining for Hepatocyto (+), AFP (-), alpha globulin (-), TTF-1 (-)
53550	, (liver left and right interlobar mass) hepatocellular carcinoma, no obvious nodular cirrhosis changes in the surrounding liver tissue. 2, (gallbladder) chronic cholecystitis. .	Immunohistochemical markers of liver left and right lobe cancer tissues: ER (-), PR (-), P53 (+):
52374	(Right hepatic lobe mass) Hepatocellular carcinoma (Bridge type clear cell). With nodular cirrhosis.	none
53793	(left lateral lobe of liver) Hepatocellular carcinoma with nodular cirrhosis changes in surrounding liver tissue.	Liver cancer tissue ER (-), PR (+), P53 (+++).
53984	(Right lobe of liver) Hepatocellular carcinoma. The surrounding liver tissue showed nodular cirrhosis changes.	Immunohistochemical markers of right lobe liver cancer tissue: ER (-), PR (-), P53 (+++).
54012	1. Hepatocellular carcinoma (right lobe of liver). No nodular liver cirrhosis was found in the surrounding liver tissue. 2. Chronic cholecystitis (gallbladder), fibrous connective tissue hyperplasia with necrosis and a large number of inflammatory cell infiltration were seen in the thickened and hardened area under the microscope, and no cancer was found. 3. Infiltrating or metastatic hepatocellu…	Immunohistochemical markers of right lobe liver cancer tissue: ER (-), PR (-), P53 (+++).
54067	1. (Right liver tumor) Hepatocellular carcinoma. 2. There was no tumor infiltration (liver resection margin). 3, (lymph nodes) a chronic inflammation of lymph nodes. .	Immunohistochemical markers of right liver cancer tissue: ER (-), PR (-), P53 (++).
54558	1. (Right hepatic lobe tumor) Hepatocellular carcinoma (beam cable type), with nodular cirrhosis.	none
54719	1, (right lobe of liver tumor) hepatocellular carcinoma (beam cable type). 2. The surrounding liver tissue showed chronic hepatitis changes. 3. (Small marginal nodule) is consistent with liver cancer sub-focus. .	Immunohistochemical markers of liver cancer tissue: ER (-), PR (-), P53 (+++).
55613	1. (Liver mass) Hepatocellular carcinoma with nodular cirrhosis changes in the surrounding liver tissue. 2. The liver resection margin is free of cancer. 3. No cancer was found in the omentum. .	Liver tumor cell immunohistochemical markers: ER (-), PR (+), P53 (+++).
56145	1. (Main tumor, segment VI tumor, falciform ligament tumor, segment III tumor) hepatocellular carcinoma with nodular cirrhosis of the surrounding liver tissue. 2. (Gallbladder) Chronic cholecystitis. 3. (portal lymph node) lymph node 1, chronic inflammation. .	Immunohistochemical markers of liver cancer tissue: ER (-), PR (-), P53 (++).
55685	1. (Liver segment VI tumor) hepatocellular carcinoma (beam cable type), with nodular liver cirrhosis in the surrounding liver tissue.	Immunohistochemical markers of liver cancer tissue: ER (-), PR (-), P53 (-).
56719	1. (Right liver mass) Hepatocellular carcinoma. 2. (Gallbladder) Mild chronic inflammation of the gallbladder mucosa.	Immunohistochemical markers of liver cancer tissue: ER (-), PR (-), P53 (+++).
58500	(Left lobe and left outer lobe of liver) Hepatocellular carcinoma with nodular cirrhosis changes in surrounding liver tissue.	Immunohistochemical markers were: P16 (++), P53 (++), CerbB-2 (-).
58829	1, (liver tumor) hepatocellular carcinoma (beam cable type). Some are clear cell hepatocellular carcinoma, and the surrounding liver tissue has early cirrhosis. 2. The nodules submitted for inspection showed nodular liver cirrhosis, and some nuclei were markedly atypical. .	The immunohistochemical markers of liver cancer tissue showed: ER(-), PR(-), P53(¡À).
59461	1. (Liver) Hepatocellular carcinoma. No nodular liver cirrhosis was found in the surrounding liver tissue.	The immunohistochemical markers of liver cancer tissue showed: P16 (+), P53 (+++), CerbB-2 (-).
59536	(Left and right lobe of liver foci) Hepatocellular carcinoma. The surrounding liver tissue showed nodular cirrhosis changes.	Immunohistochemical markers of liver cancer tissue showed: P16 (++), P53 (+), CerbB-2 (-)
59643	1. (Right hepatic lobe) Hepatocellular carcinoma (a satellite lesion can be seen). The surrounding liver tissue showed nodular cirrhosis changes. 2, (gallbladder) chronic cholecystitis. .	The immunohistochemical markers of liver cancer tissue showed: P16 (-), P53 (-), CerbB-2 (-).
59699	((mass in the right anterior and right posterior lobes of liver) Hepatocellular carcinoma. The surrounding liver tissue showed nodular cirrhosis.	Liver cancer tissue immunohistochemical markers: P16 (-), P53 (-), CerbB-2 (-)
59767	1. (right lobe tumor) hepatocellular carcinoma. The surrounding liver tissue showed nodular cirrhosis changes. 2, (gallbladder) chronic cholecystitis with gallstones. .	The immunohistochemical markers of liver cancer tissue showed: P16 (+), P53 (++), CerbB-2 (-). (The above immunohistochemical markers were positive for the photos.)
59862	1. Hepatocellular carcinoma (right lobe of liver). No changes in liver cirrhosis were found in the surrounding liver tissue. 2, (gallbladder) chronic cholecystitis. .	The immunohistochemical markers of liver cancer tissue showed: P16 (-), P53 (-), CerbB-2 (-). (The above immunohistochemical markers were positive for the photos.)
59870	1. Hepatocellular carcinoma (right lobe of liver). The surrounding liver tissue showed nodular cirrhosis changes. 2, (gallbladder) chronic cholecystitis.	The immunohistochemical markers of liver cancer tissue showed: P16 (-), P53 (++), CerbB-2 (-). (The above immunohistochemical markers were positive for the photos.)
60232	1. Hepatocellular carcinoma (right lobe of liver). The surrounding liver tissue showed nodular cirrhosis changes. 2. (The right lobe of the liver) showed fibrous connective tissue hyperplasia with calcification under the microscope. 3, (gallbladder) chronic cholecystitis. .	Liver cancer tissue immunohistochemical markers: P16 (-), P53 (++), CerbB-2 (-)
60370	1, (right lobe of liver tumor) hepatocellular carcinoma (beam cable type). 2. The surrounding liver tissue is nodular cirrhosis. 3. Chronic inflammation of gallbladder mucosa. .	none
60467	1. (right lobe tumor) hepatocellular carcinoma (beam cable type). 2. The surrounding liver tissue showed chronic hepatitis changes. 3. Chronic inflammation of gallbladder mucosa. .	Immunohistochemical markers of right lobe liver cancer tissue: P53 (+++), CerbB-2 (-).
60659	(left lateral lobe of liver) Hepatocellular carcinoma. The surrounding liver tissue showed nodular cirrhosis changes.	Immunohistochemical markers of left lateral lobe carcinoma of liver: P16 (++), P53 (++), CerbB-2 (-).
60795	(Right lobe of liver) Hepatocellular carcinoma. The surrounding liver tissue showed nodular cirrhosis changes.	Immunohistochemical markers of right lobe liver cancer tissue: P16 (-), P53 (+), CerbB-2 (-).
60998	(Right anterior liver tumor) Well-differentiated hepatocellular carcinoma with few mitotic phases, morphologically consistent with nodular cirrhosis. (right posterior lobe hepatic nodule) is the same as above. (gallbladder) chronic inflammation. .	Immunohistochemical markers of right anterior liver cancer tissue: P16 (¡À), P53 (-), CerbB-2 (¡À).
60970	1. (right posterior lobe of liver) hepatocellular carcinoma. The surrounding liver tissue showed nodular cirrhosis changes. 2, (gallbladder) chronic cholecystitis. .	The immunohistochemical markers of liver cancer tissue showed: P16 (+), P53 (+), CerbB-2 (-). (The above immunohistochemical markers were positive for the photos.)
61203	1. (right lobe tumor) hepatocellular carcinoma (beam cable type), some of which are clear cell hepatocellular carcinoma. 2. Nodular liver cirrhosis in the adjacent tissue. 3. Chronic inflammation of gallbladder mucosa. .	The immunohistochemical markers of liver cancer tissue showed: P53 (++), CerbB-2 (-). (The above immunohistochemical markers were positive for the photos.)
61184	1. (The lower and upper segments of the right posterior lobe of the liver) are all hepatocellular carcinoma (beam cable type). 2. Nodular cirrhosis of liver tissue around cancer. 3. Chronic inflammation of gallbladder mucosa. .	Immunohistochemical markers of right posterior lobe carcinoma of liver: P53(+)-(++), CerbB-2(+).
61785	1. (Right lobe) Hepatocellular carcinoma (beam cable type). 2. (Right anterior lobe) Hepatocellular carcinoma (beam cable type). 3. (Right posterior lobe) No nodular mass was seen in the eye view, and two samples were obtained showing nodular liver cirrhosis. 4. Chronic inflammation of gallbladder mucosa. .	none
61811	1. (right lobe of liver) hepatocellular carcinoma (beam cable type). Some are clear cell carcinomas. 2. The surrounding liver tissue showed nodular cirrhosis. (gallbladder) Chronic cholecystitis.	none
61842	1. (right lobe mass of liver) hepatocellular carcinoma (beam cable type). 2. The surrounding liver tissue was chronic hepatitis. 3. (Right diaphragm nodule) Infiltrating or metastatic liver cancer in fibrous connective tissue. .	Immunohistochemical markers of right lobe carcinoma of liver: P53(++), CerbB-2(-)
55918	1. (The right lobe of the liver tumor) hepatocellular carcinoma, beam cable type. 2. Nodular cirrhosis. 3. Chronic cholecystitis. .	Immunohistochemical markers of liver cancer tissue: ER (+++), PR (-), P53 (+).
62083	1. (left outer lobe of liver) hepatocellular carcinoma with nodular cirrhosis and fatty degeneration in surrounding liver tissue. 2. (Gallbladder) Chronic cholecystitis. .	The immunohistochemical markers of liver cancer tissue showed: P16 (+++), P53 (-), CerbB-2 (-). (The above immunohistochemical markers were positive for the photos.)
62211	1. Hepatocellular carcinoma (clear cell type). 2. The surrounding liver tissue showed nodular cirrhosis. .	Immunohistochemical staining of liver cancer tissue showed: P53 (+), CerbB-2 (¡À). .
62212	1. (Right hepatic lobe tumor) Hepatocellular carcinoma (beam cable type). 2. The surrounding liver tissue is nodular cirrhosis. 3. Chronic inflammation of gallbladder mucosa. 4. A lymph node in the hepatic portal region showed reactive hyperplasia. .	none
62309	Right lobe of liver) hepatocellular carcinoma, the surrounding liver tissue showed nodular cirrhosis changes.	Immunohistochemical markers of right lobe hepatocellular carcinoma tissue: P16(++), P53(+++), CerbB-2(-).:
62195	1, (right anterior lobe of liver tumor) hepatocellular carcinoma (beam cable type). The adjacent tissue showed nodular cirrhosis changes. 2. Chronic inflammation of (gallbladder) mucosa. 3. Chronic inflammation of hilar lymph nodes. .	The immunohistochemical markers of liver cancer tissue showed: Hepecyto (++), P53 (+), CerbB-2 (+). :
62365	1. (Liver mass) Hepatocellular carcinoma (Bangsuo clear cell type). 2. The adjacent liver tissue showed chronic hepatitis changes. .	Immunohistochemical markers of liver cancer tissue: P53(-), CerbB-2(¡À).
58919	1. (Right lobe tumor of liver) Hepatocellular carcinoma with significant necrosis and degeneration of cancer cells. In line with post-treatment changes. 2. Chronic inflammation of gallbladder mucosa. .	Not reported
62986	1. (Liver segment VII tumor) hepatocellular carcinoma. The surrounding liver tissue showed nodular cirrhosis changes. 2. (Gallbladder) Chronic cholecystitis with gallstones. .	Immunohistochemical markers of liver cancer tissue: P16 (-), P53 (-), CerbB-2 (-).
63058	1. (right lobe tumor) hepatocellular carcinoma (beam cable type). 2. The adjacent tissue showed early nodular cirrhosis changes. .	none
39889	1. (right lobe tumor and small foci) hepatocellular carcinoma (beam cable type, some are clear cell carcinoma). The surrounding liver tissue showed changes in chronic hepatitis, and partial formation of false lobules was seen.	none
63661	(Right anterior lobe of liver) Hepatocellular carcinoma. The surrounding liver tissue showed nodular cirrhosis changes.	(Right anterior lobe of liver) The tumor size was 4x4x3cm, moderately differentiated hepatocellular carcinoma, and no vascular invasion was seen. The immunohistochemical markers of liver cancer tissue showed: P16 (-), P53 (+++), CerbB-2 (-). (The above immunohistochemical markers were positive for the photos.)
64683	(Right posterior lobe of liver) Hepatocellular carcinoma, beam cord type; nodular cirrhosis in adjacent liver tissue.	The immunohistochemical markers of liver cancer tissue showed: P53 (+), CerbB-2 (-), Hepatocyte (-).
64094	1. (Right lobe of liver) Hepatocellular carcinoma (two lesions), the surrounding liver tissue showed nodular cirrhosis changes. 2. (Gallbladder) Chronic cholecystitis. .	Liver cancer tissue immunohistochemical markers: P16 (+), P53 (+), CerbB-2 (-):
64470	1. (Left lateral lobe of liver tumor) hepatocellular carcinoma (beam cable type, most of which are clear cell liver cancer). 2. The surrounding liver tissue showed nodular cirrhosis. .	The immunohistochemical markers of liver cancer tissue showed: P53 (++), CerbB-2 (-). (The above immunohistochemical markers were positive for the photos.)
64554	1. Hepatocellular carcinoma (right lobe of liver). No nodular liver cirrhosis was found in the surrounding liver tissue.	Liver cancer tissue immunohistochemical markers: P16 (-), P53 (-), CerbB-2 (-):
64831	(Right liver) Hepatocellular carcinoma with clear cell carcinoma in some areas. The adjacent tissue showed nodular cirrhosis changes. (left liver sub-focus) nodular cirrhosis, hyperplasia of bile ducts in portal area. (gallbladder) Mild chronic inflammation of mucous membranes. .	Immunohistochemical markers of liver cancer tissue: P53 (-), CerbB-2 (-), Hep (+), CK20 (-).
65048	1. (Right liver lobe) Hepatocellular carcinoma (dense type) with cirrhotic changes in the surrounding liver tissue. 2. There is no cancer in the gallbladder tissue. .	Immunohistochemical markers of liver cancer tissue showed: Ki-67 about 80% of tumor cells were positive, CerbB-2 (+), Hep (+), AFP (-), CD34 showed increased MVD.
65270	1. (right lobe tumor) hepatocellular carcinoma. No nodular liver cirrhosis was found in the surrounding liver tissue.	The immunohistochemical markers of liver cancer tissue showed: P16 (+++), P53 (+), CerbB-2 (-). :
65470	1. (Left hepatic lobe tumor) hepatocellular carcinoma (beam cable type). 2. The surrounding liver tissue showed early nodular cirrhosis. 3. No cancer was found in the incision margin of (? ligament) thread ligation. 4. Chronic inflammation of gallbladder mucosa. .	none
65604	1, (right lobe of liver tumor) hepatocellular carcinoma (beam cable type). 2. The surrounding liver tissue showed early nodular cirrhosis changes. 3. Chronic inflammation of gallbladder mucosa. .	The immunohistochemical markers of liver cancer tissue showed: P53(¡À), CerbB(+).
65651	1. (Right lobe of liver) Hepatocellular carcinoma, no nodular cirrhosis changes in surrounding liver tissue.	(Right lobe of liver) cancer tissue immunohistochemical staining showed P16(++), P53(++), CerbB-2(+++).
65650	1. (Right hepatic lobe tumor) Hepatocellular carcinoma (beam cable type), some of which are clear cell hepatocellular carcinoma. 2. The surrounding liver tissue showed nodular cirrhosis. 3. Chronic inflammation of (gallbladder) mucosa. 4. (Subcutaneous mass in right upper quadrant) Lipoma. .	none
65868	.(Right hepatic lobe tumor) Hepatocellular carcinoma (beam cable type), some of which are clear cell carcinoma.
65847	1. (left lobe and right hepatic lobe) hepatocellular carcinoma with nodular cirrhosis changes in the surrounding liver tissue. 2. (Gallbladder) Chronic cholecystitis.	The immunohistochemical markers of liver cancer tissue showed: P16 (+), P53 (+), CerbB-2 (-).
66225	1. (Liver segment VII) Right lobe hepatocellular carcinoma, beam cord type; the surrounding liver tissue showed early liver cirrhosis changes. 2. Chronic inflammation of the mucosa (gallbladder).	The immunohistochemical markers of liver cancer tissue showed: CK20 (-), CK18 (+), P53 (¡À), CerbB-2 (-), Ki-67 about 30% of cancer cells were positive. (The above immunohistochemical markers were positive for the photos.)
66502	1. (right lobe of liver) hepatocellular carcinoma. The material was taken from the wire tie, and the microscopic changes were focal nodular hyperplasia. The surrounding liver tissue showed nodular cirrhosis changes. 2. (Gallbladder) Chronic cholecystitis, 1 lymph node in the neck of the gallbladder is chronic inflammation. .	The immunohistochemical markers of liver cancer tissue showed: P16 (-), P53 (-), CerbB-2 (¡À).
66592	1. (Right lobe of liver) Hepatocellular carcinoma with nodular cirrhosis changes in surrounding liver tissue. 2. (Abdominal wall mass) Multiple lipomas. .	Liver cancer tissue immunohistochemical markers: P16 (-), P53 (-), CerbB-2 (-
66767	1. Mass in right lobe of liver: bulky poorly differentiated hepatocellular carcinoma (4cmx4cmx3cm). 2. The surrounding liver tissue showed nodular cirrhosis. 3. Gallbladder: Chronic cholecystitis. .	Immunohistochemistry: about 90% of tumor cells were positive for Ki-67, P53 (+++), CK19 focal (+), CK20 (-).
67016	1. (left lateral lobe of liver) bulky moderately differentiated hepatocellular carcinoma (size 9cmx6.5cmx5cm). 2. The surrounding liver tissue showed nodular cirrhosis.	Immunohistochemical markers: Liver cancer tissue immunohistochemical markers showed: VEGF (+++), survivin (+), P53 (+), CerbB-2 (focal +), Ki-67 about 30% of cancer cells were positive. (The above immunohistochemical markers were positive for the photos.)
67471	1. (right lobe of liver) massive moderately differentiated hepatocellular carcinoma (size 14.5CMX12CMX9CM) with extensive necrosis. Cancer tissue immunohistochemical staining showed Ki-67 (5%+), CD34 showed increased MVD, Hepatocyte (-). 2. The surrounding liver tissue showed nodular cirrhosis. 3. Chronic inflammation of gallbladder mucosa. .	Cancer tissue immunohistochemical staining showed Ki-67 (5%+), CD34 showed increased MVD, Hepatocyte (-).
67788	1. (right lobe of liver) malignant tumor, immunohistochemistry to be done. The surrounding liver tissue showed nodular cirrhosis. 2. Chronic inflammation of the mucosa (gallbladder). .	About 25% of tumor cells were positive for CK18(+), CK19(-), CK20(-), CDX-2(-), Ki-67, and P53(+), combined with HE histomorphology, it was hepatocellular carcinoma.
67888	1. (Liver mass) Hepatocellular carcinoma (mass-based). Some are clear cell hepatocellular carcinoma. 2. The surrounding liver tissue is nodular cirrhosis. 3. Chronic inflammation of gallbladder mucosa.	none
68490	1. (Left hepatic lobe tumor) Hepatocellular carcinoma (beam cable type), some of which are clear cell hepatocellular carcinoma. 2. The surrounding liver tissue showed chronic hepatitis changes. 3. Chronic inflammation of gallbladder mucosa.	none
68723	1. (Right lobe of liver) Hepatocellular carcinoma, beam cord type; nodular cirrhosis in adjacent liver tissue.	Immunohistochemical staining of liver cancer tissue showed: PTEN (+), P53 (+), Ki-67 about 35% of tumor cells were positive, EGFR (+). (the above immunohistochemical markers were positive for the photos).
68851	1. (right half liver) hepatocellular carcinoma (beam cable type). 2. The surrounding liver tissue showed nodular cirrhosis. 3. (Gallbladder) Chronic inflammation of the gallbladder mucosa with cholelithiasis. .	none
68928	1. (mass in right posterior lobe of liver, mass in left lateral lobe of liver) moderately differentiated hepatocellular carcinoma, (size 4.5x3.5x3cm), (size 2x2x1.5cm). 2. The surrounding liver tissue showed nodular cirrhosis. 3. Gallbladder: chronic inflammation of mucous membranes.	(right posterior lobe of liver, outside left liver) tumor tissue immunohistochemical staining: (right posterior lobe of liver, outside left liver) tumor tissue immunohistochemical staining: VEGF(+), Ki-67 about 30% Positive for tumor cells, CK8/18 (+), AFP (-), P53 (++).
69186	1. (right lobe tumor) moderately differentiated hepatocellular carcinoma with necrosis. (3x3x3cm in size) No tumor thrombus was found. 2. The surrounding liver tissue showed liver cirrhosis. 3. Gallbladder: Chronic cholecystitis. .	(Right lobe of liver) tumor tissue immunohistochemical staining showed: P53 (+), about 15% of tumor cells were positive for Ki-67, VEGF (+), AFP (-).
69649	(Left liver) Hepatocellular carcinoma, mass, poorly differentiated, with marked necrosis; the adjacent tissue is early cirrhosis. .	Immunohistochemical staining of left hepatocellular carcinoma tissue showed: CK18 (+), CK19 (-), P53 (+), VEGF (+).
69939	1. (Tumor of the right lobe of the liver) Hepatocellular carcinoma (clear cell type).	Immunohistochemical staining of cancer cells showed: VEGF (+), EGFR (+), Survivin (-), P53 (-), CerbB-2 (-), Ki-67 about 2% of tumor cells were positive.
70523	1. (Liver mass) Grade II hepatocellular carcinoma; nodular cirrhosis in the adjacent liver tissue. 2. Chronic inflammation of the mucosa (gallbladder). .	Hepatocellular carcinoma tissue immunohistochemical staining showed: CK18 (+), CK19 (-), VEGF (+), CD34 showed MVD was 90/HPF
70582	1. (right lobe tumor) hepatocellular carcinoma grade II. The adjacent liver tissue showed nodular cirrhosis. 2. Chronic inflammation of the mucosa (gallbladder). .	About 10% of tumor cells were positive for CK18 (+), CK19 (-), Clypican-3 (¡À), and Ki-67.
70649	1. (Right lobe mass) Hepatocellular carcinoma. low differentiation. Acinar or glandular casts were predominant, and some were undifferentiated with marked necrosis. 2. There is another nodule with a diameter of about 3cm at 5cm from the above-mentioned tumor, which is hepatocellular carcinoma. Beam cable type. Medium differentiation. 3. Nodular cirrhosis. 4. 2 hilar lymph nodes: both were chronic…	Immunohistochemical staining showed: CK20 (-), CK19 (+), CK7 (+), CK18 (+), EGFR (-), VEGF (+++), CerbB-2 (-).
71007	1. (Liver) Hepatocellular carcinoma (beam cable type, clear cell type). 2. The surrounding liver tissue showed chronic hepatitis changes, accompanied by large areas of steatosis. 3. Chronic inflammation of (gallbladder) mucosa. .	P53(+), CerbB-2(-), VEGF(-), EGFR(+++).
71690	. (Right lobe) Hepatocellular carcinoma (beam cord type, moderately differentiated). 2. The surrounding liver tissue showed chronic hepatitis changes. 3. Chronic inflammation of gallbladder mucosa. .	none
71838	1. (Right lobe of liver) Hepatocellular carcinoma with nodular cirrhosis changes in surrounding liver tissue. 2. (Gallbladder) Chronic cholecystitis. 3. Two hilar lymph nodes were chronic inflammation. .	P16 (-), P53 (++), CerbB-2 (-), Ki-67 were about 5% positive.
71977	1. Malignant tumor (mass in the right lobe of the liver), morphologically consistent with poorly differentiated carcinoma, immunohistochemistry to be done. The adjacent liver tissue showed early cirrhosis. 2. There is a calculus in the gallbladder, about 1.3cm in diameter; chronic inflammation of the mucosa. 3. (Mesocolon) where bleeding and absorptive granulation tissue can be seen.	About 25% positive for CK19 (-), CK18 (+), Glypican-3 (+), CD56 (-), Ki-67, CD99 (¡À).
72244	1. (Right lobe tumor) Well differentiated hepatocellular carcinoma (size 3cmX3cmX2.5cm). 2. Chronic cholecystitis. .	Immunohistochemistry: about 20% of tumor cells were positive for CK19 (-), P53 (+++), EGFR (-), and Ki-67, and CD34 showed diffuse expression in blood vessels.
72464	1. (Liver 5, 8 tumor) hepatocellular carcinoma, the surrounding liver tissue showed nodular cirrhosis changes. 2. (Gallbladder) Chronic cholecystitis. .	The positive rate of P16(-), P53(++), CerbB-2(-), and Ki-67 was less than 5%.
72597	1. (The right lobe of the liver tumor) massive hepatocellular carcinoma (beam cable type. Moderate differentiation). 2. The surrounding liver tissue showed chronic inflammation and hepatitis. 3. Chronic inflammation of (gallbladder) mucosa. .	Immunohistochemical staining of cancer cells showed: P53 (++), VEGF (++), EGFR (-), CerbB-2 (-), PCNA about 90% of cancer cells were positive.
85082	1. (left lobe of liver) hepatocellular carcinoma grade 3 (pseudoadenoid + beam cord). The surrounding liver tissue showed nodular cirrhosis changes. 2. (Tumor base) Liver tissue with opacity and degeneration of hepatocytes, no cancer. 3. (Gallbladder) Chronic cholecystitis.	EGFR (++), CerbB-2 (-), P63 (+++), P53 (+++), Ki-67 were about 50% positive.
85067	1. (Tumor in the right lobe of the liver) One liver tumor with a size of 5cmX3cmX2cm. Microscopically, it is moderate to poorly differentiated hepatocellular carcinoma (beam cable type + solid type). 2. The surrounding liver tissue showed chronic hepatitis changes and steatosis.	Immunohistochemical staining of liver cancer cells showed: CK18 (+), CK19 (-), CerbB-2 (-), EGFR (-), VEGF (-), ¦Â-tubulin-3 (-), CD34 showed MVD About 84/HPF, about 15% of cancer cells were positive for Ki-67.
85176	1. (right lobe of liver) grade III hepatocellular carcinoma (beam cable type) with necrosis. No definite nodular cirrhosis changes were found in the surrounding liver tissue. 2. (Diaphragm mass) Under the microscope, fibrous tissue hyperplasia with inflammatory cell infiltration was seen, and no cancer was found. 3. (Gallbladder) Chronic cholecystitis.	P16 (-), P53 (++), CerbB-2 (-), EGFR (+++), Ki-67 were about 30% positive.
85194	1. (right lobe tumor) poorly differentiated hepatocellular carcinoma with necrosis and tumor thrombus formation. Thick beam type (size 13.5cmX12cmX10cm). 2. Lymphocyte infiltration and small bile duct proliferation in the portal area of surrounding liver tissue. 3. Chronic inflammation of (gallbladder) mucosa.	Immunohistochemical staining of right lobe hepatocellular carcinoma tissue showed: P53 (+), CerbB-2 (-), EGFR (+), VEGF (-), ¦Â-tubulin-3 (-), Ki-67 about 30% of cancer cells were positive.
85482	1. (Right hepatic lobe tumor) send 1 piece of liver tissue, 8cmX7.5cmX3.5cm. On the cut surface, a gray-white nodular mass with a size of 5cmX4cmX3cm was seen, with a clear state, solid and soft. Microscope: moderately differentiated hepatocellular carcinoma with hemorrhage, solid type, partly clear cell carcinoma, invading the liver capsule. The surrounding liver tissue showed nodular cirrhosis …	Immunohistochemical markers: Hepatocellular carcinoma immunohistochemical staining showed: P53 (-), CerbB-2 (-), EGFR (¡À), ¦Â-tubulin-3 (-), VEGF (+), ki- About 20% of 67 were positive, and CD34 showed intravascular tumor thrombus formation.
85617	(The tumor in the right lobe of the liver and the gallbladder) 1 piece of liver tissue, 7.5cmX6.5cmX3cm, a gray-white tumor, 2.5cmX2.5cmX2cm, with a clear state and soft texture. 1 gallbladder, 10cmX4cmX2.5cm, nothing special. Microscope: Moderately differentiated hepatocellular carcinoma (solid type), some of which are clear cell carcinomas, showing intravascular tumor thrombus formation. The su…	Immunohistochemical markers: Immunohistochemical staining of right lobe hepatocellular carcinoma: P53 part (+), CerbB-2 (-), EGFR (+++), ¦Â-tubulin-3 (-) , VEGF (+), Ki-67 about 15% positive.
85984	(Part of liver tissue + tumor) Visual observation: a piece of liver tissue, 9cmX7cmX4cm. After incision, a gray-yellow mass, 6cmX4.5cmX4cm, was seen under the liver capsule. The border is still clear, there is hemorrhage and necrosis. Pathological diagnosis: ¢Ù (liver mass) moderately differentiated hepatocellular carcinoma (beam cable type), no tumor thrombus and liver capsule invasion were foun…	Not reported
4650905	(mass in the right anterior and right posterior lobes of the liver) Hepatocellular carcinoma, clear cell type in some areas, with more steatosis in the surrounding liver tissue.	ER (-), PR (¡À), P53 (+) in liver cancer tissue. The above immunohistochemical markers were positive for the photos.
8593501	Moderately differentiated hepatocellular carcinoma (pseudoadenoid). The capsule was not violated. There was steatosis in the surrounding liver tissue and lymphocytic infiltration in the portal area.	Cancer tissue immunohistochemistry: P53 (-), CerbB-2 (-), Glypican-3 (-), EGFR (+), VEGF (-), ¦Â-tubulin-3 (-), Ki-67 About 35% were positive, Hepatocyte (+), CD34 showed about 70 MDV/HPF. :
8621701	Moderately differentiated hepatocellular carcinoma (beam cable type), invading the liver capsule but not breaking through, bleeding and necrosis in the cancer tissue, and seeing intravascular tumor thrombus. Nodular cirrhosis changes in surrounding liver tissue. There is a piece of free gray-yellow tissue, which is adipose tissue under the microscope, and no cancer is found.	Immunohistochemical staining of right lobe liver cancer: P53 (+), CerbB-2 (-), EGFR (++), VEGF (-), Glypican-3 (+), ¦Â-tubulin-3 (-) , CD34 showed about 46 MDV/HPF, and about 60% of cancer cells were positive for Ki-67. :
8638601	¢Ù (right lobe of liver) poorly differentiated hepatocellular carcinoma with extensive necrosis and no obvious tumor thrombus.	P53 (+), CerbB-2 (-), EGFR (++), VEGF (-), Glypican-3 (+), ¦Â-tubulin-3 (-), CD34 showed about 46 MDV/HPF, About 60% of cancer cells are positive for Ki-67.
8676101	¢Ú No cancer was found in the liver resection margin and capsule.	Immunohistochemical staining of liver cancer cells: P53 (-), CerbB-2 (-), VEGF (-), EGFR (++), ¦Â-tubulin-3 (-), CD34 showed about 45 MDV/HPF, About 2% of cancer cells are positive for Ki-67.
8690301	¢ÛThe surrounding liver tissue showed nodular cirrhosis with fatty metaplasia of liver cells, and there were more lymphocytes infiltrated in the portal area.	Cancer tissue immunohistochemistry: P53 (+), CerbB-2 (-), EGFR (++), ¦Â-tubulin-3 (-), Ki-67 about 45% positive, CD34 showed about 38 MDV / HPF.
8687801	Poorly differentiated hepatocellular carcinoma (beam cable type), see intravascular tumor thrombus. There was focal infiltration of lymphocytes and hyperplasia of small bile ducts in the portal area of the peritumoral liver tissue, and no nodular cirrhosis was found.	P53 (+), CerbB-2 (-), EGFR (++), ¦Â-tubulin-3 (-), Ki-67 were about 60% positive, and CD34 showed about 48 MDV/HPF.
8634501	(The tumor in the right lobe of the liver) Hepatocellular carcinoma grade III (beam cable type) (the tumor size is about 6.8cmX5.5cmX4.5cm, and the macroscopic examination is a massive type), which invades the liver capsule. No intravascular tumor thrombus was seen. The surrounding liver tissue showed nodular cirrhosis changes.	P16 (-), P53 (+++), EGFR (++), CerbB-2 (-), Ki-67 were about 30% positive.
8702301	(Tumor in the right lobe of the liver) 2 pieces of liver tissue were submitted for examination, the first piece was 4cmX2.5cmX2.5cm, and a gray-white nodular tumor, 2.5cmX2cmX2cm, was seen on the cut surface, and the substance was soft without hemorrhage and necrosis. The second piece of liver tissue was 1.5cmX1.2cmX1cm, and a gray-yellow nodule with a diameter of 0.5cm was seen on the cut surfac…	Immunohistochemistry of liver cancer cells: ¦Â-tubulin-3 (-), EGFR (+++), CD34 showed MVD12/HPF, and about 40% of cancer cells were positive for Ki-67.
8717501	Right hepatic lobe tumor + gallbladder specimen: Macroscopic examination: (right hepatic lobe tumor) 1 piece of liver tissue, size 7.5cmX7cmX3cm, a tumor size 2cmX2cmX2.5cm was found on the cut surface, gray and white, with clear boundaries, the tumor was closest to the resection margin at 0.8cm. The capsule was not violated. (gallbladder) size is 3cmX2.5cm, there are stones in the gallbladder, a…	Immunohistochemistry: cancer cells were EGFR (+++), CerbB-2 (++), about 28% positive for Ki-67, ¦Â-tubulin-3 (-).
8692901	¢Ù (Tumor of the right lobe of the liver) 1 piece of liver tissue, 14.5cmX12cmX6.5cm, a nodular mass, 6cmX5.5cmX5cm, was seen on the cut surface, with a clear border, the cut surface was gray-yellow, soft, and there was a fibrous scar in the center. The surrounding liver tissue is gray-red and soft. ¢Ú (gallbladder) 1 gallbladder, 5.5cmX2cmX1cm, no stones and tumors were found. Under the microsco…	(Tumor of the right lobe of the liver) Well-differentiated hepatocellular carcinoma (solid type). Immunohistochemistry: Glypican-3 (+), Hepatocyte (+), P53 (¡À), CerbB-2 (-), EGFR (++), CD34 showed about 70 MDV/HPF, VEGF (-), Ki -67 About 2% were positive.
87018	Macroscopic findings: ¢Ù (large mass in the right lobe of the liver) 1 piece of liver tissue, 9.5cmX7.5cmX7.5cm. A multi-nodular fusion mass was seen under the liver capsule, 9.5cmX7cmX5.5cm, with ill-defined borders, and the cut surface was gray-yellow, solid, and soft, without hemorrhage and necrosis. ¢Ú (Small tumor in the right lobe of liver) 1 piece of liver tissue, 2cmX1.6cmX1cm, the cut su…	Immunohistochemical markers: Liver cancer cells Immunohistochemistry: CerbB-2 (+), p53 (-) ¦Â-tubulin-3 (-), EGFR (+++), VEGF (-), CD34 shows MVD32 Bar/HPF, about 25% of cancer cells are positive for Ki-67
8728001	(¢Ù(mass in right lobe of liver + gallbladder) A piece of liver tissue, 9.5cmX7.5cmX3.5cm. A grayish-yellow tumor with a diameter of 3.5cm was seen under the liver capsule, the boundary was not clear, the cut surface was gray-yellow, gray-black, solid, Soft, with bleeding and necrosis. 1 gallbladder, 8cmX3.5cmX2.5cm, smooth inner wall, no stones and polyps. ¢Ú (Paracancerous focus) 1 piece of gra…	Immunohistochemical markers of liver cancer cells: CerbB-2 (-), P53 (+++), ¦Â-tubulin-3 (-), EGFR (+++), CD34 shows MVD36/HPF, Ki-67 about 60% of cancer cells were positive.
8723801	¢Ù (Tumor in the right lobe of the liver) 1 piece of liver tissue, 8.5cmX7cmX5cm, a nodular tumor, 6.5cmX5cmX4.5cm, was seen on the cut surface, the boundary was still clear, the cut surface was gray-yellow, soft, and bleeding. The surrounding liver tissue is grayish-yellow and finely granular. ¢Ú (gallbladder) 1 gallbladder, 7cmX4cmX2.5cm, no stones and tumors were found. Microscope: Moderately …	Cancer tissue immunohistochemistry: P53 (-), CerbB-2 (-), EGFR (+), VEGF (-) ¦Â-tubulin-3 (-), Ki-67 about 10% positive.
87324	Macroscopic findings: ¢Ù (mass in right lobe of liver) a piece of liver tissue, 8cmX6.5cmX4cm, a tumor with a diameter of 4cm, clear boundary, gray-white, solid, soft, with a small amount of hemorrhage and necrosis under the capsule. ¢Ú (gallbladder) one, 6.5cmX3cmX2cm. No stones and polyps were found in the cyst. Pathological diagnosis: ¢Ù (mass in the right lobe of liver) Hepatocellular carcino…	Immunohistochemical markers: Hepatoma cells immunohistochemical markers: CerbB-2 (-), P53 (-), ¦Â-tubulin-3 (++), EGFR (-), CD34 showed MVD28/HPF, About 30% of cancer cells are positive for Ki-67.
6262515	1. (right lobe of liver) hepatocellular carcinoma, beam cable type. 2. The adjacent liver tissue showed chronic hepatitis changes. .	Immunohistochemical markers of right lobe liver cancer tissue: CerbB-2 (+), P53 (+).
8745101	¢Ù (Liver mass) Moderately differentiated hepatocellular carcinoma (thoracic cord), with local invasion of the liver capsule, and no tumor thrombus in 4 slices. ¢Ú There were focal lymphocyte infiltration in the surrounding liver tissue and portal area. ¢Û (gallbladder) mucosal chronic inflammation. .	Immunohistochemical markers of liver cancer cells: CerbB-2 (-), p53 (-), ¦Â-tubulin-3 (-), EGFR (+), VEGF (-), CD34 shows about 48 MVD/HPF, Ki -67 About 10% of cancer cells are positive.
8770801	1. The macroscopic examination of the material obtained from the right lobe of the liver shows a nodule with a clear state, the size is about 4.5cmX4.5cmX3.5cm. Under the microscope, the liver cells in the inner part of the nodule have certain atypia, and the arrangement is relatively disordered, and CD34 shows diffuse microvessels. Positive staining, distributed around the hepatocyte beam, about…	CD34 showed diffuse positive staining of microvessels, distributed around the beam of liver cells, Glypican-3 (-), P53 (-), EGFR (-), Ki-67 were positive in about 2%, and considered as atypical nodules. It is recommended to request a national consultation to confirm the diagnosis when necessary.
87632	¢Ù (Right hepatic lobe tumor) 1 piece of liver tissue, 18.5cmX18cmX10cm, a tumor, 16cmX13cmX10cm, was seen under the ruptured capsule, solid, soft, with hemorrhage and necrosis. Under the microscope: poorly differentiated liver cancer (solid type + beam-cord type), some cancer cells are clear cell-like with necrosis. The liver capsule was invaded but not broken through, and tumor emboli were seen…	Immunohistochemical markers: (right lobe tumor) poorly differentiated hepatocellular carcinoma. Immunohistochemistry: CK18 (+++), Ck19 (+), her-2 (-), P53 (+++) ¦Â-tubulin-3 (-), EGFR (+++), CD34 About 35% of cancer cells were positive for MVD36/HPF and Ki-67. The immunohistochemical staining of the atypical hepatocyte clusters was poor, and a supplementary report was made.
87655	Macroscopic examination: 1 piece of liver, size 13cmX13cmX7cm, the surface capsule was nodular, there was a tumor on the cut surface, the size was 10cmX10cmX7cm, the boundary was unclear, gray, with necrosis, invading the capsule, and the tumor was 0.4cm away from the nearest incision margin. Pathological diagnosis: ¢Ù (right lobe of liver) massive hepatocellular carcinoma grade II with extensive…	Immunohistochemistry: Glypican-3 (+), about 70% positive for Ki-67, EGFR (+++), CK18 (+), CK19 (+), CerbB-2 (-), CD34 showed blood vessels in cancer tissue hyperplasia.
8761801	¢ÙRight hepatic small hepatocellular carcinoma grade II (beam cord type, pseudoadenoid type), the cancer tissue invaded the bile duct wall. The capsule and blood vessels were not invaded. ¢ÚThe surrounding liver tissue is chronic hepatitis with fibrosis and fatty metaplasia (G3S1). ¢Û (portal) 1 lymph node showed chronic inflammation. ¢Ü Chronic inflammation of the gallbladder.	About 80% of tumor cells are positive for CK18(+), CK19(+) and Ki-67, EGFR(+++), GerbB-2(-), Glypican-3(+), CD34 show vascularization in cancer tissue, no See tumor thrombus. Immunohistochemical markers: Additional immunohistochemistry: cancer cells CK19 (+), Ck18 (+), Glypican-3 diffuse (+), combined with HE morphology, it is still considered as hepatocellular carcinoma.
87726	¢Ù(Right liver tumor) A piece of liver tissue, 9cmX6cmX4cm, nodules of different sizes on the surface, a gray-white nodule, 3.5cmX3cmX2.5cm, with hemorrhage and necrosis was seen on the cut surface. Microscope: moderate to poorly differentiated hepatocellular carcinoma (beam cord type + solid type), no invasion of the liver capsule. HE showed no tumor thrombus. The surrounding liver tissue showed…	Immunohistochemical markers: The immunohistochemical staining of cancer cells showed: glypican-3 (+), CD34 showed MVD45/HPF, and about 20% of cancer cells were positive for Ki-67. No tumor thrombus was seen.
87847	Macroscopic findings: ¢Ù (mass in right lobe of liver) A piece of liver, 10cmX8.5cmX5cm, a mass, 6.5cmX7.5cmX5cm, gray-yellow, solid, soft, with hemorrhage and necrosis. Pathological diagnosis: ¢Ù (mass in right lobe of liver) Hepatocellular carcinoma of high to moderate differentiation (beam cable type), with local invasion of capsule and tumor thrombus formation. No nerve invasion was seen in t…	Immunohistochemical markers: Liver cancer tissue immunohistochemical staining showed: EGFR(+), Glypican-3(-), p53(-), Her-2(-), ¦Â-tubulin-3(-), CD34 showed hepatic sinusoidal vascularization. About 5% of cancer cells are positive for Ki-67.
87645	piece of liver, size 14cmX12cmX4.5cm, has been incised, and an irregular nodular mass with size 8.5cmX5cmX3.5cm is seen under the capsule. Adjacent to the peripheral incision edge, the cut surface is gray-yellow, solid, and soft. Pathological diagnosis: ¢Ù (right lobe tumor) poorly differentiated hepatocellular carcinoma (solid type) with extensive necrosis and tumor thrombus. The capsule was not…	Immunohistochemical markers: Immunohistochemical staining of liver cancer cells: P53 (+++), her-2 (-), ¦Â-tubulin-3 (-), EGFR (+++), Ki-67 approx. 55% of cancer cells were positive, and CD34 showed vascularization of liver sinusoids.
87926	Macroscopic examination: a piece of liver, size 12.5cmX10cmX4.5cm. After incision, a gray-yellow nodule mass was seen under the liver capsule, with a size of 5.5cmX4.5cmX3.5cm, and the boundary was not clear. The closest incision margin was 1.3 cm from the periphery. The cut surface was gray-yellow, red, solid, soft, with slight hemorrhage and necrosis. Pathological diagnosis: ¢Ù (right lobe tumo…	Immunohistochemical markers: Liver cancer cells Immunohistochemistry: her-2(-), P53(-), ¦Â-tubulin-3(-), EGFR(+++), CD34 showed hepatic sinusoidal vascularization, About 30% of cancer cells are positive for Ki-67.
8781201	¢Ù (Right hepatic lobe tumor) Massive hepatocellular carcinoma grade II (beam cord type + solid type), invading the capsule and adhering to a little striated muscle, and no cancer was found in the striated muscle tissue. Intravascular tumor thrombus formation. The cancer tissue was close to the incision margin, and the incision margin was negative. ¢ÚThe surrounding liver tissue showed nodular ci…	Immunohistochemistry: tumor cells Glypican-3 (+), about 10% of Ki-67 positive, CK19 (-), CD34 showed hepatic sinusoidal vascularization.
8789501	¢Ù (Left hepatic lobe tumor) moderately differentiated hepatocellular carcinoma (beam cable type), with local invasion of the liver capsule, and no tumor thrombus was found in the four sections. The surrounding liver tissue showed nodular cirrhosis. ¢Ú (mass in right lobe of liver) Well differentiated hepatocellular carcinoma (beam cable type), no tumor thrombus was found in 4 sections. The surro…	Immunohistochemical staining of liver cancer cells showed: her-2 (-), P53 (++), ¦Â-tubulin-3 (-), EGFR (-), VEGF (-), glypican-3 (+), CD34 showed hepatic sinusoidal vascularization. About 10% of cancer cells are positive for Ki-67. .
88309	¢Ù (Right lobe tumor) Hepatocellular carcinoma grade II (beam cable type, nodular type on macroscopic examination, about 5cmX5cmX3cm in size), no definite nodular cirrhosis changes in the surrounding liver tissue. ¢Ú (gallbladder) mucosal chronic inflammation. ¢Û (Right chest wall tumor) Spindle cell soft tissue tumor, which will be further reported after immunohistochemistry. ¢Û (Left ovarian ma…	Immunohistochemical markers: (right chest wall mass) schwannoma. Immunohistochemical detection of S-100 (+), NSE (¡À). (right lobe tumor) cancer tissue immunohistochemical detection of CK7 (+), CK18 (+), a small amount of CK19 (+), Glypican-3 (+), CD34 (+), Hep (+), Ki-67 About 35% are positive.
8793801	1. Moderate to poorly differentiated hepatocellular carcinoma (beam cord type + solid type) with necrosis and no capsule invasion. There was focal and diffuse infiltration of lymphocytes in the surrounding liver tissue. 2. Moderate to poorly differentiated hepatocellular carcinoma (beam cable type + solid type). There is fibrous tissue hyperplasia around the cancer tissue, and the boundary with t…	Immunohistochemical staining of cancer cells: CK18 (++), CK19 (-), about 25% positive for Ki-67, EGFR (+), ¦Â-tubulin-3 (-).
88481	(Liver mass, gallbladder, gallbladder stones) 1 piece of liver tissue, 7x5.5x3cm, with a nodule 0.2cm under the capsule, 2.5x2x2cm, the state is still clear. 1 gallbladder, 6x2x1cm, no tumor, but a calculus, 1cm in diameter. Microscope: poorly differentiated hepatocellular carcinoma, (solid type + beam cord type) see intravascular tumor thrombus. The surrounding liver tissue showed early nodular …	About 30% of tumor cells were positive for P53 (+++), CK18 (+), CK19 (-), Glypican-3 (+), Vimentin (-), and Ki-67, and CD34 showed diffusely positive microvessels.
88535	What was seen with the naked eye: ¢Ù (Mid-lobe tumor of liver) A piece of liver tissue, 7x7x6cm, a tumor was seen under the liver capsule, 6.5x6.5x5.5cm, gray-white and soft in nature. ¢Ú (gallbladder) one, 8x3.5x2cm, nothing special. Pathological diagnosis: ¢Ù (middle lobe tumor) moderately differentiated hepatocellular carcinoma (beam cable type + pseudoadenoid type), no tumor thrombus was foun…	Immunohistochemical staining of liver cancer cells showed: Her-2 (-), p53 (-), ¦Â-tubulin-3 (-), EGFR (-), CD34 showed hepatic sinusoidal vascularization, Ki-67 about 25% cancer cells are positive.
8842301	¢ÙGrade ¢ñ~¢ò hepatocellular carcinoma of the right lobe of the liver (adenoid type, beam cord type), the cancer tissue is 0.8cm away from the nearest resection margin, and the capsular blood vessels are not invaded. The surrounding liver tissue was 0.1 cm away from the incision edge with two sub-focals, 0.8-1 cm in size and diameter. ¢ÚThe surrounding liver tissue showed early nodular cirrhosis.…	Tumor cells Hep-1 (+), about 20% positive for Ki-67, CK18 (+), CK19 (-)
8866701	¢Ù (Tumor of the left lateral lobe of the liver) Moderately differentiated hepatocellular carcinoma (beam cable type), some of which are clear cell carcinoma. Local invasion of the liver capsule. No tumor thrombus and nerve invasion were found in 4 HE slices. ¢ÚThe surrounding liver tissue showed early nodular cirrhosis. ¢Û (gallbladder) mucosal chronic inflammation.	Immunohistochemical staining of liver cancer tissue: P53 part is weak (+), Glypican-3 (+), EGFR (++), VEGF (-), ¦Â-tubulin-3 (-), CD34 shows diffuse distribution of microvessels, Ki -67 About 10% of cancer cells are positive.
88637	¢Ù(Right liver lobe) Two pieces of liver tissue, the large one was 10x8x4cm, and a gray-white mass, 5x4x4cm, was seen, and the other piece of liver tissue was 4x3x2cm, and no obvious mass was found. Microscope: moderately differentiated hepatocellular carcinoma (beam cable type) with bleeding and intravascular tumor thrombus seen in the liver capsule. There are sub-cancerous foci formation, degen…	Immunohistochemical markers: Cancer cell immunohistochemistry: CK18(+), CK19(-), EGFR(+), about 10% positive for ki-67, and no tumor thrombus for CD34.
88704	(Middle lobe liver cancer) A piece of liver tissue, 14.5x7.5x5cm, a gray-white nodule, 5x3x2cm, solid, soft, with necrosis, 14.5x7.5x5cm, and 0.2cm closest to the resection margin. Microscope: poorly differentiated hepatocellular carcinoma (beam cord type + pseudoadenoid type + solid type). There was obvious fibrous tissue hyperplasia around the cancer, degeneration of hepatocytes, and no cancer …	(Middle lobe liver cancer) A piece of liver tissue, 14.5x7.5x5cm, a gray-white nodule, 5x3x2cm, solid, soft, with necrosis, 14.5x7.5x5cm, and 0.2cm closest to the resection margin. Microscope: poorly differentiated hepatocellular carcinoma (beam cord type + pseudoadenoid type + solid type). There was obvious fibrous tissue hyperplasia around the cancer, degeneration of hepatocytes, and no cancer …
8873301	There were more lymphocyte infiltration and fibrous tissue hyperplasia in the adjacent liver tissue and portal area, and some liver cells were mildly steatotic (in the form of liver cirrhosis). ¢Ú (gallbladder) mucosal chronic inflammation. ¢Û (upper abdominal wall lipoma) lipoma. .	Not reported
8864401	¢Ù (right lobe tumor) moderately differentiated hepatocellular carcinoma (beam cord type + pseudoadenoid type), see intravascular tumor thrombus. And there are small stoves formed. ¢ÚThe surrounding liver tissue showed changes of chronic hepatitis. Significant degeneration of hepatocytes. and heterotypic. ¢ÛCholelithiasis and chronic cholecystitis. .	Immunohistochemical markers: P53 (-), EGFR (++), VEGF (-), CD34 showed diffusely positive microvessels, and about 40% of cancer cells were positive for Ki-67.
88679	¢Ù (Right hepatic lobe tumor) moderately differentiated hepatocellular carcinoma (beam cable type), local invasion of liver capsule, intravascular tumor thrombus is seen. ¢ÚThe surrounding liver tissue showed nodular cirrhosis. ¢Û (gallbladder) mucosal chronic inflammation.	Immunohistochemical markers: Immunohistochemical staining of right lobe hepatocellular carcinoma: P53 (-), EGFR (++), VEGF (-), CD34 showed diffusely positive microvessels, and about 35% of cancer cells were positive for Ki-67.
88818	¢Ù (Right hepatic lobe tumor) moderately differentiated hepatocellular carcinoma (beam cable type), with local invasion of the liver capsule, and no tumor thrombus was found in the HE section. ¢ÚThe surrounding liver tissue is consistent with the changes of early liver cirrhosis. ¢Û (gallbladder) mucosal chronic inflammation.	Immunohistochemical markers: Hepatocellular carcinoma in the right lobe of liver Immunohistochemical staining: P53 (sporadic weak +), EGFR (+), VEGF (-), CD34 showed diffuse distribution of microvessels, Ki-67 about 10% of cancer cells were positive .
88821	¢Ù (middle lobe tumor) moderately differentiated hepatocellular carcinoma (beam cable type + adenoid type). No cancer was found in the capsular vessels. The resection margin was negative, and the cancer tissue was about 0.5 cm away from the nearest resection margin. Chronic hepatitis and nodular cirrhosis of the surrounding liver tissue with atypical hyperplasia of liver cells. ¢Ú (gallbladder) m…	Immunohistochemical markers: Immunohistochemistry: Hep-1 part (+), glypican-3 (+), CEA (-), AFP (-), Ki-67 about 8% positive, CD10 (+), CD34 Shows hepatic sinusoidal vascularization.
88848	¢Ù (Right hepatic lobe tumor) Well-differentiated hepatocellular carcinoma (beam cable type) with extensive necrosis, consistent with post-treatment changes. No tumor thrombus and capsule invasion were seen. The cancer tissue was 0.5 cm away from the nearest resection margin, and the resection margin was negative. A small amount of inflammatory cell infiltration was seen in the portal area of the…	Immunohistochemical markers: Liver cancer cell immunohistochemistry: AFP (-), CEA (-), hepatocyte (¡À), glypican-3 (¡À), CD34 showed hepatic sinusoidal vascularization, Ki-67 about 40% of cancer cells were positive .
88808	¢Ù (5 and 6 segments of liver tumor) 1 piece of liver tissue, 11.5cmX10cmX7cm, a massive tumor, 9.5cmX8cmX7cm, was seen under the liver capsule, the cut surface was gray-white and brittle, and a gray-white nodule was seen 1.5cm away from the tumor Section, 1.5cm in diameter. Microscope: moderately differentiated hepatocellular carcinoma (beam cable type), with local invasion of the liver capsule …	Immunohistochemical markers: Hepatocellular carcinoma tissue immunohistochemical staining: P53 (-), Glypican-3 (+), CD34 showed diffusely positive microvessels, and about 10% of cancer cells were positive for Ki-67.
89029	(Liver tumor) Moderately differentiated hepatocellular carcinoma (beam cord type + pseudoadenoid type), with local invasion of the liver capsule, but no breakthrough. No tumor thrombus was seen. ¢ÚNo cancer was found in the incision margin. ¢ÛThe surrounding liver tissue showed nodular cirrhosis. ¢Ü (gallbladder) chronic cholecystitis.	Immunohistochemistry: CK18 (+), CK19 (-), Hepatocyte (+), Glypican-3 (+), ki-67 about 1% positive.
89115	¢Ù (Right anterior lobe of liver) Nodular high-to-moderately differentiated hepatocellular carcinoma with intravascular tumor thrombus formation, without capsule invasion. ¢Ú Parasites were seen in the surrounding hepatic bile ducts, and the rest of the liver tissue showed chronic inflammation (G1S1). ¢Û Chronic cholecystitis. ¢Ü A lymph node in the neck of the gallbladder showed chronic inflamma…	Immunohistochemistry: Hep-1 (+), about 10% positive for ki-67, CD34 hepatic sinusoids vascularized.
8925701	¢Ù (Right hepatic lobe tumor) moderately differentiated hepatocellular carcinoma (beam cable type), with intravascular tumor thrombus, local invasion of the liver capsule, and adhesion to the diaphragm. (The mass is generally massive, 22x14.5x10cm). No definite nodular cirrhosis changes were found in the surrounding liver tissue. ¢Ú (gallbladder) mucosal chronic inflammation.	Immunohistochemical markers: Immunohistochemistry: CK19 (+), CK18 (+), Hep a small amount (+), CD34 (+), Glypican-3 (+), ki-67 about 15% positive.
89310	¢Ù (Right liver tumor) The larger of the two tumors is poorly differentiated hepatocellular carcinoma (solid type), and the smaller one is mainly moderately differentiated hepatocellular carcinoma (beam cable type) and clear cell hepatocellular carcinoma. With extensive necrosis. No tumor thrombus and liver capsule invasion were seen. ¢ÚNodular cirrhosis of the surrounding liver tissue. ¢Û (diaph…	Immunohistochemical markers: Immunohistochemical staining of right hepatoma cells: CK18 (++), CK19 (+), hepatocyte (-), glypican-3 (¡À), CEA (-), AFP (-), EGFR ( +++), ¦Â-tubulin-3 (-), Ki-67 about 50% of cancer cells were positive.
8942901	¢Ù (Right hepatic lobe tumor) moderately differentiated hepatocellular carcinoma (beam cable type) without capsule invasion. No tumor thrombus was found in blood vessels and bile ducts. ¢ÚNo cancer was found in the incision margin. ¢ÛThe surrounding liver tissue showed early nodular cirrhosis. .	Immunohistochemistry: CK18 (+), CK19 (-), Glypican-3 (+), Hepatocyte (+), ki-67 about 15% positive.
89378	¢Ù (Tumor in the right lobe of the liver) A piece of liver tissue, 8.5x7x4cm, a gray-white tumor 6x4x2.5cm was seen on the cut surface. Microscope: (mass in the right lobe of liver) poorly differentiated hepatocellular carcinoma (thoracic cord type), part of which is clear cell carcinoma, no tumor thrombus in HE, no invasion of the liver capsule, and the cancer tissue is 0.5 cm closest to the res…	Not reported
8945901	¢Ù (Liver mass) High-grade hepatocellular carcinoma (beam cable type + pseudoadenoid type) with tumor thrombus and no liver capsule invasion. ¢ÚNo nodular liver cirrhosis was found in the surrounding liver tissue. ¢Û (gallbladder) mucosal chronic inflammation. .	CK18(+), CK19(-), hepatocyte(+), glypican-3(¡À), EGFR(+++), ¦Â-tubulin-3(-), CD34 showed hepatic sinusoidal vascularization, Ki-67 About 55% of cancer cells are positive.
7262105	1. (Right lobe of liver) Hepatocellular carcinoma with nodular cirrhosis changes in surrounding liver tissue. 2. (Gallbladder) Chronic cholecystitis. 3. (Diaphragm tumor) All tissue sections were submitted for inspection, all of which were fibrous connective tissue under the microscope, and no cancer was found. .	P16 (-), P53 (+++), CerbB-2 (-), PCNA (+++).
8972001	¢Ù (Liver mass) Moderately differentiated hepatocellular carcinoma (beam cord type + solid type), with local invasion of the liver capsule, with intravascular tumor thrombus. ¢ÚThe surrounding liver tissue showed early nodular cirrhosis. ¢Û Chronic inflammation of gallbladder mucosa. .	Immunohistochemical staining of hepatocellular carcinoma tissue: CK18 (+), CK19 (partial +), EGFR (-), VEGF (-), her-2 (-), ¦Â-tubulin-3 (minor +), Ki -67 About 35% of cancer cells are positive.
8980201	¢Ù (Left hepatic lobe tumor) 1 piece of liver tissue, 11x8.5x5cm, a tumor, 4x3x2.5cm, was seen on the cut surface, and the cut surface was gray and soft. The surrounding liver tissue is grayish-yellow and finely granular. Microscope: moderately to poorly differentiated hepatocellular carcinoma (beam cord type + pseudoadenoid type) with tumor thrombus. The surrounding liver tissue showed nodular c…	Cancer tissue immunohistochemistry: CK18 (+), CK19 (-), Hepatocyte (+), Glypican-3 (+), p53 (-), ki-67 about 10% positive.
41524	(Left liver) Hepatocellular carcinoma.	none
71663	1. (left inner lobe of liver) hepatocellular carcinoma (beam cable type, moderately differentiated). 2. (Segment VI of the right hepatic lobe) Hepatocellular carcinoma (solid, moderately differentiated). 3. The surrounding liver tissue is nodular cirrhosis. 4. Chronic inflammation of gallbladder mucosa. .	none
60929	1. (mass in the right anterior and posterior lobes of the liver) hepatocellular carcinoma (clear cell type). 2. Nodular cirrhosis formed by tumor tissue in anterior lobe of liver. 3. The gallbladder tissue was made of chronic inflammation. .	The immunohistochemical markers of liver cancer tissue showed: P16 (-), P53 (+), CerbB-2 (++).
64683	1. (right lobe of liver) bulky moderately differentiated hepatocellular carcinoma (beam cable type). 2. Gallbladder: Chronic cholecystitis with cholesterol polyps. .	Immunohistochemical markers of liver cancer tissue: Hep (+), KI-67<1% tumor cells were positive, TTF-1 (-), AFP (-).
53603	1. Hepatocellular carcinoma (mass + beam cable type) (mass in the left lateral lobe of the liver) with significant necrosis and hemorrhage. 2. Nodular liver cirrhosis in the adjacent liver tissue. Significant degeneration of hepatocytes. .	Immunohistochemical markers of left lateral lobe carcinoma of liver: ER(-), PR(-), P53(-)
57805	Left lobe and right lobe of liver tumor) hepatocellular carcinoma, the surrounding liver tissue showed mild nodular cirrhosis changes.	Liver cancer tissue immunohistochemical markers: P16 (-), P53 (+), CerbB-2 (-)
71835	1. (Tumor of left lobe of liver) Hepatocellular carcinoma (mass + cord type, moderately differentiated.) 2. Nodular cirrhosis of the surrounding liver tissue. 3. Chronic inflammation of gallbladder mucosa. )	P53 (+), CerbB-2 (¡À), VEGF (-), EGFR (+).
70663	(Right lobe of liver) Hepatocellular carcinoma with nodular cirrhosis changes in surrounding liver tissue.	About 40% of tumor cells were positive for P16 (-), P53 (++), CerbB-2 (-), and Ki-67.
51921	(Right lobe of liver) Hepatocellular carcinoma (beam cable type). The surrounding liver tissue showed chronic hepatitis changes.	Immunohistochemical markers of right lobe liver cancer tissue: ER (-), PR (++), P53 (++).
62925	1. (Right lobe of liver) Hepatocellular carcinoma, beam cable type; adjacent liver tissue showed chronic hepatitis changes. 2. Chronic inflammation of the mucosa (gallbladder). .	Immunohistochemical markers of liver cancer tissue: CerbB-2 (+), P53 (+), Hepacyto (+). :
53114	1. (Liver mass) Hepatocellular carcinoma (beam cable type). 2. Nodular cirrhosis. .	ER(-), PR(+), P53(++) of liver cancer tissue.
70504	1. (Left lobe tumor) Hepatocellular carcinoma, grade III, with massive necrosis; adjacent liver tissue showed nodular cirrhosis. 2. Chronic inflammation of the mucosa (gallbladder).	The immunohistochemical staining of hepatocellular carcinoma tissue showed: CK18(+), CK19(-), VEGF(+), CD34 showed MVD was 40/HPF. (the above immunohistochemical markers were positive for the photos).
61670	1, (right lobe of liver tumor) nodular focal hyperplasia of liver.	Liver tumor tissue immunohistochemical markers showed: P53 (-), CerbB-2 (-).
5461701	1. (mass in right posterior lobe of liver) hepatocellular carcinoma (beam cable type). 2. (Nodule in left inner lobe of liver) Hepatocellular carcinoma (beam cable type). 3. Nodular fibrosclerosis in the surrounding tissue. 4. (Spleen) Chronic spleen congestion.	Liver cancer tissue immunohistochemical markers: ER (-), PR (+), P53 (+)
516980	1. (left lobe of liver) hepatocellular carcinoma. No nodular liver cirrhosis was found in the surrounding liver tissue.	Immunohistochemical markers in left lobe liver cancer tissue: ER (-), PR (+), P53 (++).
7068501	1. (Left and right hepatic lobe tumor) Hepatocellular carcinoma with nodular cirrhosis of the surrounding liver tissue. 2. (Gallbladder) Chronic cholecystitis with gallstones.	About 5% of tumor cells were positive for P16 (-), P53 (++), CerbB-2 (-), and Ki-67. (the above immunohistochemical markers are positive for the photos)
5153201	(Right liver) Hepatocellular carcinoma with nodular cirrhosis.	Immunohistochemical markers of right liver cancer tissue: ER (-), PR (+), P53 (++).
6875001	1. (Liver mass) Hepatocellular carcinoma. Beam-cord type with marked interstitial fibrosis. 2. The surrounding liver tissue showed early liver cirrhosis. 3. The line tie is consistent with tumor thrombus formation. 4. Chronic inflammation of gallbladder mucosa.
7162601	1. Massive poorly differentiated hepatocellular carcinoma of the right lobe of the liver (size 9cmX9cmX4.5cm) invaded the capsule with extensive necrosis. 2. Chronic cholecystitis with cholesterol polyps.	About 50% positive for Ki-67, P53 (++), EGFR (-), VEGF foci (¡À).
8521001	1. (Liver tumor) 1 piece of liver tissue was sent for examination, and a nodular tumor was found, with a size of 2cmX1.5cmX1.5cm. Microscope: focal nodular hyperplasia with hepatocyte degeneration. 2. Chronic inflammation of the mucosa (gallbladder).	Glypican-3 (+), CD34 showed about 80 MVD/HPF, P53 (a small amount of +), and Ki-67 were about 1% positive.
