# Supplementary material for: Prognostic value of long non-coding RNA MALAT1 in hepatocellular carcinoma: A study based on multi-omics analysis and RT-PCR validation
Source: Pathol Oncol Res. 2023 Jan 4;28:1610808. doi: 10.3389/pore.2022.1610808 (PMC9845286; doi:10.3389/pore.2022.1610808)
Supplement: Supplementary file 7 [file DataSheet2.CSV]

ID	Gender	Date of birth	Age	Ethnic	Family history	Hepatitis history	Hepatitis time (year)	Alcohol history	Smoke history	HBsAg	HBsAb	HBeAg	HBeAb	HBcAb	HCV-Ab	Hemoglobin HB(g/l)	Platelet(*109)	Postoperative AFP (ng/ml)	Surgical method	Tumor location	Number of lesions	Tumor size (cm)	Surgical margin	Grade	Child-Pugh grade	Child-Pugh score	Serum total bilirubin (umol/l)	plasma albumin (g/l)	prothrombin time (sec)	ascites	Hepatoencephalopathy	Hepatic portal vein diameter (cm)	Portal hypertension	Tumor rupture	Cancer embolus	ECOG	BCLC	T	N	M	MALAT1 expression	state(0 alive or lost visit/ 1 dead)	PFS (month)	OS (month)	new_Tumor capsular infiltration	new_Vaso-invasion	new_Liver cirrhosis	new_AFP qualitative	new_ALT(U/ml)
51352	female	1968/12/23	39	Zhuang	no	yes	14	no	no	(+)	(-)	(-)	(+)	(+)	(-)	133	110	259.41	radical operation	Subsegments II and III of the right hepatic lobe	multiple	6	1-2cm	GX	A	5	11.7	40.9	12.3	no	no	1.3	no	no	no	0	2	3	0	0	6.092106755	1	46.93	84.02	no	no	yes	yes	91
47212	male	1967/1/27	39	Han Chinese	no	yes	16	yes	yes	(-)	(+)	(-)	(+)	(+)	(-)	157	172	355.46	radical operation	right lobe of liver	single	8x7x6	2cm	GX	A	5	18.3	41.2	11.4	no	no	1.3	no	no	no	0	2	1	0	0	47.13317614	1	12.03	32.53	no	no	yes	yes	44
51632	male	1944/5/21	63	Zhuang	no	yes	20	yes	yes	(+)					(-)	156	127	2.91	radical operation	Subsegment II	single	3.5x3x3	1cm	GX	A	7	14.1	33	14.8	no	no			no	no	0	1	1	0	0	57.00126304	1	85.82	85.82	no	no	no	yes	45
52063	male	1961/10/1	46	Han Chinese	no	no		no	no	(+)	(-)	(-)	(+)	(+)	(-)	172	144	0	radical operation	subsegment VI of right hepatic lobe	single	9x7x7	1cm	GX	A	5	9.7	46.9	11.4	no	no	1.2	no	no	no	0	2	1	0	0	45.81820289	1	9.23	9.23	yes	yes	yes	no	60
52290	male	1947/5/23	60	Han Chinese	yes	no		yes	yes	(+)	(-)	(-)	(-)	(+)	(-)	112	133	0	radical operation	Subsegments III and IV	single	4.2	2cm	GX	A	5	32.8	28.6	14.5	no	no	1.3	no	no	no	0	1	1	0	0	68.2619607	1	24.41	24.41	no	no	yes	yes	142
22874	male	1964/10/17	43	Han Chinese	no	yes	20	yes	yes	(+)	(-)	(-)	(+)	(+)	(-)	154	150	400	radical operation	IV and V sub-segments	single	3x2x2	1cm	GX	A	6	10.5	44.6	14.8	no	no	1.4	no	no	no	0	1	1	0	0	98.87219149	1	34.03	120.68	yes	yes	yes	yes	30
52631	female	1976/4/8	31	Han Chinese	yes	yes	1	no	no	(+)	(-)	(-)	(+)	(+)	(-)	102	275	400	radical operation	Subsegments II and III of the left lobe of the liver	single	10.2 ¡Á8.2	1.5cm	GX	A	5	5.9	34.8	12.6	no	no	1.1	no	yes	no	1	3	1	0	0	73.94504916	1	7.2	11.56	yes	yes	yes	yes	15
52705	male	1969/3/21	38	Zhuang	no	yes	4	no	no	(+)	(-)	(-)	(+)	(+)	(-)	152	161	227.92	radical operation	¢õ, ¢ö sub-segments	multiple	7.5x5x4	£¾1cm	GX	A	5	8.7	41.7	13.4	no	no	1	no	no	no	0	2	3	0	0	98.98624182	1	6.27	6.38	yes	yes	yes	yes	48
52788	male	1948/10/2	59	Han Chinese	no	yes	10	no	yes	(+)	(-)	(-)	(+)	(+)	(-)	134	96	5.57	radical operation	Subsegments III and IV	single	6.5x5x4	2cm	GX	A	5	22.1	42.8	13.4	no	no	1.2	no	no	no	0	2	1	0	0	78.74446412	1	36.17	38.41	yes	no	yes	no	33
52803	male	1988/11/1	19	Han Chinese	no	yes	5	no	no	(+)	(-)	(-)	(+)	(+)	(-)	139	343	400	radical operation	¢õ, ¢ö sub-segments	single	9 x6x5	1.5-2cm	GX	A	5	16.5	49.1	12.1	no	no	1.1	no	yes	no	1	3	1	0	0	3.27350119	0	136.97	136.97	no	no	no	yes	105
52828	male	1963/5/28	44	Zhuang	yes	no		yes	yes	(+)	(-)	(-)	(+)	(+)	(-)	147	269	54.52	radical operation	Subsegment VI	single	4.5x4.5	1.5-2cm	GX	A	5	14.4	46.5	12	no	no	1.2	no	yes	no	0	2	1	0	0	34.57341814	1	1.7	90.51	no	no	yes	yes	26
52918	male	1978/12/1	29	Zhuang	yes	yes	3	yes	yes	(+)	(-)	(-)	(+)	(+)	(-)	140	186	400	radical operation	IV and V sub-segments	single	5x4.5x3.5	1cm	GX	A	5	10.1	44.1	12.9	no	no	1.1	no	no	no	0	2	1	0	0	274.3497763	1	0.38	0.38	no	no	no	yes	20
53103	male	1970/3/1	37	Zhuang	yes	yes	20	yes	no	(+)	(-)	(-)	(-)	(-)	(-)	153	153	28.01	radical operation	Subsegment VII	single	4.0¡Á3.5	1-2cm	GX	A	5	10.7	49.8	11.2	no	no	1.4	no	no	no	0	1	1	0	0	197.1625076	1	62.7	90.45	no	yes	yes	yes	86
53100	male	1977/12/8	30	Han Chinese	no	yes	1	no	no	(+)	(-)	(-)	(-)	(+)	(-)	144	110	330.04	radical operation	Right and left lateral lobe of liver	multiple	9*8*8	1.5cm	GX	A	5	6.1	45.3	11.9	no	no	1.2	no	no	no	0	2	3	0	0	44.8284116	1	8.98	8.98	no	no	yes	yes	24
53142	male	1963/7/9	44	Han Chinese	no	no		no	no	(+)	(-)	(-)	(+)	(+)	(-)	131	170	400	radical operation	Subsegments VII and VIII	single	5.5x5x5	1cm	GX	B	6	12.2	41.9	14.3	no	no	1	no	no	no	0	2	1	0	0	55.57116762	1	0.51	0.51	yes	no	yes	yes	24
53352	male	1942/11/2	65	Han Chinese	no	no		yes	yes	(-)	(+)	(-)	(-)	(-)	(-)	159	76	400	radical operation	Segments II and III of the left hepatic lobe	single	11.6¡Á8.0	1-2cm	GX	A	5	9.2	43	12.5	no	no	1	no	no	no	1	3	2	0	0	68.89097702	1	8.3	86.42	no	yes	no	yes	23
53420	male	1974/3/5	33	Zhuang	yes	yes	30	no	no	(+)	(-)	(-)	(-)	(+)	(-)	131	193	0	radical operation	Section VI	single	4	2cm	GX	A	5	9.5	38.4	13.8	no	no	1.2	no	no	no	0	2	1	0	0	16.38825932	1	104.08	104.08	no	no	no	no	23
53550	male	1958/5/10	49	Han Chinese	no	yes	20	yes	yes	(+)	(-)	(-)	(-)	(+)	(-)	134	213	110.49	radical operation	Subsegment V	single	6.5x5x4.5	1cm	GX	A	5	16.8	47	11.8	no	no	1	no	no	no	0	2	1	0	0	15.34662865	1	51.09	51.09	no	no	no	yes	23
52374	male	1949/6/15	58	Han Chinese	no	no		no	no	(+)	(-)	(-)	(+)	(+)	(-)	108	106	11.44	radical operation	Subsegments VII and VIII	single	3.3	1cm	GX	A	5	13.2	37.8	10.8	no	no	1.5	yes	no	no	0	1	1	0	0	28.08811185	1	0.87	13.65	no	no	yes	yes	35
53793	female	1952/3/1	55	Zhuang	yes	yes	20	no	no	(+)	(-)	(-)	(+)	(+)	(-)	164	105	400	radical operation	Segments II and III of the left hepatic lobe	single	9.3¡Á5.9 c	1cm	GX	A	5	9	41.9	11.7	no	no	1	no	no	no	0	2	1	0	0	9.513128669	1	77.05	77.05	no	no	yes	yes	28
53984	male	1942/1/15	65	Zhuang	no	no		no	no	(-)	(-)	(-)	(+)	(+)	(-)	127	178	19.11	radical operation	Section VI	single	5x5x5	£¾1cm	GX	A	5	6.8	43.4	13.1	no	no			no	no	0	1	1	0		9.108321953	1	64.28	64.28	no	no	yes	yes	36
54012	male	1933/3/1	74	Han Chinese	no	no		no	no	(-)	(-)	(-)	(-)	(+)	(-)	126	97	0	radical operation	Sections VI and VII	single	10.5x7x7	1cm	GX	A	5	11.3	40.9	12.5	no	no	1.4	no	no	no	0	2	1	0		9.398667335	0	1.57	99.57	yes	no	no	no	26
54067	female	1961/8/1	46	Zhuang	no	no		no	no	(+)	(-)	(-)	(+)	(+)	(-)	90	327	0	radical operation	Sections VI and VII	single	10x6x5	2cm	GX	A	5	11.4	45.7	13.6	no	no	1.3	no	no	no	0	2	1	0	0	104.7649184	1	4.58	4.58	no	no	yes	no	21
54558	male	1940/10/1	67	Han Chinese	no	yes	22	yes	yes	(+)	(-)	(-)	(+)	(+)	(-)	163	140	10.44	radical operation	Between ¢õ, ¢ö, ¢÷, ¢ø	single	7x6.5x6.5	Fit snugly against the envelope	GX	A	5	25.1	38.7	12.7	no	no	1.2	no	no	no	0	2	1	0	0	28.85352312	1	25.03	90.6	no	no	yes	no	41
54719	male	1950/11/14	57	Han Chinese	no	yes	20	no	no	(+)	(-)	(-)	(+)	(+)	(-)	131	186	400	radical operation	Section VI	multiple	5x5x7c	1.5cm	GX	A	5	12.3	36.4	13.2	no	no	1.3	no	no	no	0	2	3	0	0	93.86981536	1	13.23	13.28	yes	no	no	yes	23
55613	male	1962/6/1	46	Han Chinese	no	yes	20	no	no	(+)	(-)	(-)	(-)	(+)	(-)	106	154	143.5	radical operation	Sections V and VI	single	6.5	£¾1cm	GX	A	5	10.8	39.4	13.4	no	no	1.2	no	yes	no	0	2	1	0	0	13.60939464	1	15.67	78.91	no	no	yes	yes	33
56145	female	1953/2/2	55	Han Chinese	no	yes	7	no	no	(+)	(-)	(-)	(+)	(+)	(-)	40.2	128	271.23	radical operation	Sections V, VII, VIII	multiple	12x7x8	Fit snugly against the envelope	GX	A	5	4.5	38	13.9	no	no			no	no	0	2	3	0	0	16.14116074	1	2.7	20.98	no	no	yes	yes	50
55685	male	1942/2/1	66	Han Chinese	no	yes	5	no	no	(+)	(-)	(+)	(-)	(+)	(-)	106	96	12.64	radical operation	Section VI	single	8x6x5	1-2cm	GX	A	6	13.6	33.7	11.3	no	no	1.2	no	no	no	0	2	1	0	0	30.82884541	1	14.6	44.75	no	no	yes	yes	83
56719	male	1950/3/1	58	Zhuang	no	no		no	no	(+)	(-)	(-)	(+)	(+)	(-)	137	211	12.98	radical operation	Sections VI and VII	single	12x10x8	Fit snugly against the envelope	GX	A	6	20.4	30.2	12.1	no	no	1.3	no	no	no	0	2	1	0	0	6.021178674	1	15.47	58.16	no	no	yes	no	664
58500	male	1972/9/8	36	Yao	no	yes	2	no	no	(+)	(-)	(-)	(+)	(+)	(-)	132	172	10.7	radical operation	Segments II and III of the left hepatic lobe	multiple	5.5x5x4	4cm	GX	A	5	21.8	43.6	12.6	no	no	1.2	no	no	no	0	1	3	0	0	40.56412795	1	8.07	35.76	no	no	yes	yes	15
58829	male	1938/12/19	70	Han Chinese	no	yes	40	no	no	(+)	(-)	(+)	(-)	(+)	(-)	115	127	0	radical operation	Paragraph VII	single	7x6x5	1cm	GX	A	6	24.6	30.8	10.5	no	no	1.2	no	no	no	0	2	1	0	0	100.4272691	1	42.23	70.12	yes	yes	yes	no	378
59461	male	1966/6/28	42	Zhuang	no	no		no	no	(+)	(-)	(-)	(+)	(+)	(-)	142	237	44.98	radical operation	Sections V, VI, VII, VIII	single	9	1cm	GX	A	5	12.2	40.3	13.3	no	no	1.2	no	yes	no	0	2	1	0	0	35.59697417	1	13.85	13.85	no	no	no	yes	42
59536	male	1946/2/10	62	Han Chinese	no	no		no	no	(+)	(-)	(-)	(+)	(+)	(-)	150	128	399.02	radical operation	Liver segment II and III	multiple	15 *9	1cm	GX	A	5	20	43.2	11	no	no	1.2	no	no	no	0	2	3	0	0	158.1373822	1	1.13	1.25	yes	yes	yes	yes	64
59643	male	1951/6/1	57	Han Chinese	no	yes	10	yes	yes	(+)	(-)	(+)	(-)	(+)	(-)	147	241	10	radical operation	¢õ, part of the ¢ö paragraph	multiple	6	2cm	GX	A	5	15.1	36.4	10	no	no	1.1	no	no	no	0	2	3	0	0	68.60884733	1	0.61	0.61	yes	no	yes	yes	40
59699	male	1956/2/15	52	Han Chinese	no	yes	10	yes	yes	(+)	(-)	(+)	(-)	(+)	(-)	119	211	0	radical operation	Sections VII and VIII	multiple	5.5x4.5x4	1cm	GX	A	5	7.5	42	11.4	no	no	1.2	no	no	no	0	1	3	0	0	102.0051868	1	64.15	64.15	no	yes	yes	no	45
59767	male	1938/10/5	70	Han Chinese	no	no		yes	yes	(+)	(-)	(-)	(+)	(+)	(-)	126	194	7.02	radical operation	Parts V and VI	single	8.8 *7.8	1cm	GX	A	5	6.5	37.4	11.8	no	no			no	no	0	2	1	0	0	12.98505356	1	0.33	3.28	no	no	yes	no	40
59862	male	1938/3/14	70	Han Chinese	no	yes	20	no	no	(-)	(-)	(-)	(+)	(+)	(-)	130	309	30.94	radical operation	Sections VI and VII	single	4	1-3cm	GX	B	7	22.5	27.8	11.9	no	no	1	no	no	no	0	2	1	0	0	31.13440438	1	12.21	12.21	no	no	no	yes	35
59870	female	1948/4/6	60	Zhuang	yes	no		no	no	(+)	(-)	(-)	(+)	(+)	(-)	101	148	6.95	radical operation	Section V	single	5.5x5x4c	1cm	GX	A	5	17.7	38.5	10.9	no	no	1.4	no	no	no	0	2	1	0	0	15.56734626	1	63.75	63.75	no	no	yes	no	21
60232	male	1963/7/12	46	Zhuang	no	no		no	yes	(+)	(-)	(-)	(-)	(+)	(-)	120	477	400	radical operation	Sections V and VI	single	18x12x9	1cm	GX	A	5	10.5	38.5	10.4	no	no	1.4	no	no	no	0	2	1	0	0	5.586264958	1	12.51	12.51	no	no	yes	yes	65
60370	male	1947/7/1	62	Zhuang	no	no		no	yes	(+)	(-)	(-)	(+)	(+)	(-)	155	109	0	radical operation	Sections V and VI	single	8	£¾1cm	GX	A	6	29.1	33.2	12.2	no	no	1	no	no	no	0	2	1	0	0	29.01993835	0	117.47	117.47	no	no	yes	no	23
60467	male	1958/9/1	51	Han Chinese	yes	yes	20	no	yes	(+)	(-)	(-)	(+)	(+)	(-)	141	163	0	radical operation	Paragraph VII	single	2.1 *2.2	0.5-5cm	GX	A	5	22.5	41.3	9.5	no	no	1.1	no	no	no	0	1	1	0	0	20.25090282	1	78.28	78.28	yes	no	no	no	341
60659	male	1970/11/11	39	Han Chinese	no	yes	15	no	yes	(+)	(-)	(-)	(-)	(+)	(-)	125	156	38.75	radical operation	Stages II and III	single	5x3x3	2cm	GX	A	5	7.8	39	11.1	no	no			no	no	0	1	1	0	0	10.58220428	1	108.3	108.3	no	no	yes	yes	23
60795	female	1955/8/31	54	Han Chinese	yes	yes	10	no	no	(+)	(-)	(-)	(+)	(+)	(-)	109	127	22.49	radical operation	Section VI	single	2.5	£¾1.5cm	GX	A	5	9.2	39.2	11.7	no	no	1.3	no	no	no	0	1	1	0	0	56.67393896	0	116.57	108.55	no	no	yes	yes	30
60998	male	1959/8/8	50	Zhuang	yes	yes	20	no	no	(+)	(-)	(-)	(+)	(+)	(-)	132	205	0	radical operation	Sections IV and V	multiple	3.5	1-3cm	G1	A	5	7.2	37.1	10.6	no	no	1.3	no	yes	no	0	1	2	0	0	44.83961436	1	12.53	47.78	yes	no	yes	no	57
60970	male	1949/7/1	60	Zhuang	yes	yes	20	no	no	(+)	(-)	(-)	(+)	(+)	(-)	147	271	197.11	radical operation	Sections VI and VII	single	14x13x8	0.5-3cm	GX	A	5	16.7	40.3	11.1	no	no	1.3	no	no	no	0	2	1	0	0	91.73204305	0	116.07	105.56	yes	yes	yes	yes	41
61203	male	1966/7/1	43	Han Chinese	no	yes	10	no	no	(+)	(-)	(+)	(-)	(+)	(-)	127	258	7	radical operation	Section V	single	4x3.5x3.5	£¾2cm	GX	A	5	15.5	42.8	11.6	no	no	1.1	no	no	no	0	1	1	0	0	276.3356967	0	115.6	107.58	yes	yes	yes	yes	38
61184	male	1960/1/1	49	Han Chinese	no	no		yes	yes	(+)	(-)	(-)	(+)	(+)	(-)	137	140	18.96	radical operation	Section VI	multiple	4x3.5x3	0.5-3cm	GX	A	5	15.2	36.8	10.8	no	no	1.2	no	no	no	0	1	2	0	0	71.11361213	0	76.57	115.57	no	yes	yes	yes	26
61785	male	1949/1/1	60	Han Chinese	no	yes	10	no	no	(+)	(-)	(-)	(+)	(+)	(-)	144	199	24.41	radical operation	Section VI, VI, VII	multiple	8.5x8x8	1-2cm	GX	A	5	18.7	39.9	12.8	no	no	1.3	no	yes	no	0	2	3	0	0	129.2961856	1	10.17	11.78	yes	yes	yes	yes	32
61811	male	1952/5/5	57	Han Chinese	no	yes	57	yes	yes	(+)	(-)	(-)	(+)	(+)	(-)	149	144	17.64	radical operation	Section VI	single	4x3x3	£¾1cm	GX	A	5	9.8	37.1	13.7	no	no	1.3	no	no	no	0	1	1	0	0	41.420155	0	28.03	112.45	no	no	yes	yes	38
61842	male	1952/7/5	57	Zhuang	no	no		yes	yes	(-)	(-)	(-)	(-)	(+)	(-)	139	220	0	radical operation	Sections V, VI, VII, VIII	multiple	9x5x4	2cm	GX	A	5	12.2	41.5	12.6	no	no	1.2	no	no	no	0	2	4	0	0	12.27473921	1	51.21	51.21	no	no	no	yes	23
55918	male	1964/3/22	44	Han Chinese	no	no		no	no	(+)	(-)	(-)	(-)	(+)	(-)	149	14	89.51	radical operation	Sections V, VI, VII, VIII	single	11x9x9	0.5-2.5cm	GX	A	5	15.6	40.7	12.6	no	no	1.2	no	no	no	0	2	1	0	0	20.38445753	1	13.73	33.79	no	no	yes	yes	73
62083	male	1966/7/12	43	Han Chinese	yes	no		yes	yes	(+)	(-)	(-)	(+)	(+)	(-)	151	87	40.7	radical operation	Stages II and III	single	3.5x3x3	0.5-3cm	GX	A	6	28.9	48.5	15.7	no	no	1.1	no	no	no	0	2	1	0	0	64.78867183	1	8.32	8.32	yes	yes	yes	yes	52
62211	male	1955/1/4	54	Zhuang	no	yes		no	no	(+)	(-)	(-)	(+)	(+)	(-)	150	136	0	radical operation	Paragraph VII	single	3.0*2.0	1-2cm	GX	A	6	15	42	16.9	no	no	1	no	no	no	0	1	1	0	0	52.60071474	0	113.73	113.73	no	no	yes	no	39
62212	male	1955/1/1	54	Han Chinese	no	no		no	no	(+)	(+)	(+)	(-)	(+)	(-)	129	245	0	radical operation	Sections VI and VII, some Sections V and VIII	single	9x7x6	0.5-3cm	G1	A	6	18.4	39.5	14.1	no	no	1.2	no	no	no	0	2	1	0	0	172.1215874	0	1.67	113.7	no	no	yes	yes	58
62309	male	1967/8/28	42	Zhuang	no	no		no	no	(-)	(+)	(-)	(-)	(-)	(-)	137	283	14.46	radical operation	Section VI	single	7x4x44	2-3cm	GX	A	6	18	44.8	16.9	no	no	1.2	no	no	no	0	2	1	0	0	7.141576956	0	113.63	113.63	yes	no	yes	yes	41
62195	male	1956/12/3	53	Han Chinese	no	yes	42	no	no	(+)	(-)	(+)	(-)	(+)	(-)	91	101	175.83	radical operation	Section V	single	3x2.5x2	0.5-3cm	GX	A	5	12.5	35.1	13.2	no	no	1.2	no	no	no	0	1	1	0	0	11.97255632	1	23.83	46.38	no	no	yes	yes	91
62365	male	1950/9/29	59	Han Chinese	no	yes	20	no	yes	(-)	(-)	(-)	(+)	(+)	(-)	130	124	2.69	radical operation	Sections V, VI, VII, VIII	single	8x7x7	Fit snugly against the envelope	GX	B	7	14.5	37.5	19.2	no	no	1.2	no	no	no	0	2	1	0	0	136.6515908	0	113.43	113.43	yes	yes	yes	yes	22
58919	male	1940/10/6	68	Zhuang	no	yes	24	yes	yes	(-)	(+)	(-)	(-)	(+)	(-)	42	230	15.58	radical operation	Sections V and VI	single	7*7.0	£¾1cm	GX	A	5	12.3	44.8	11.9	no	no	1.2	no	no	no	0	2	1	0	0	66.52797101	0	12.2	113.2	no	yes	yes	yes	51
62986	male	1952/9/16	57	Han Chinese	yes	yes	8	no	no	(+)	(-)	(-)	(+)	(+)	(-)	158	204	0	radical operation	Paragraph VII	single	3.7 ¡Á3.8	1-2cm	GX	A	5	25	50.4	13.2	no	no			no	no	0	1	1	0	0	136.1302897	1	97	97	yes	yes	yes	no	13
63058	male	1957/4/4	52	Han Chinese	yes	yes		no	no	(+)	(-)	(-)	(+)	(+)	(-)	146	137	50.57	radical operation	Sections V and VI	single	5.5 *4.8	0.5-3cm	GX	A	6	11.1	39	14.2	no	no	1.3	no	no	no	1	3	1	0	0	15.85980118	0	36.1	99.38	no	no	yes	yes	53
39889	male	1952/6/1	52	Han Chinese	no	yes	10	no	no	(+)	(-)	(-)	(+)	(+)	(-)	147	11	26.7	radical operation	right lobe of liver	multiple	8x6x5		GX	A	5	7.4	38.8	10.6	no	no	1.2	no		no	0	2	3	0	0	16.23419192	1	63.67	94.66	no	no	no	yes	58
63661	male	1967/5/31	42	Han Chinese	yes	yes	20	no	no	(+)	(-)	(-)	(+)	(+)	(-)	137	115	9.5	radical operation	Sections V and VIII	single	4x4x3	1-2cm	GX	A	5	20.4	42.6	13.7	no	no		yes	no	no	0	1	1	0	0	55.47871022	1	19.35	19.35	yes	yes	yes	yes	35
64683	male	1947/10/4	62	Han Chinese	yes	yes	9	yes	yes	(+)	(-)	(+)	(-)	(+)	(-)	120	94	7.47	radical operation	Paragraph VII	single	3.5 ¡Á3.5	1-3cm	GX	A	5	13.9	36.3	12.6	no	no	1.2	no	no	no	0	1	1	0	0	195.1031501	0	24.33	110.73	yes	no	yes	yes	46
64094	male	1969/7/5	40	Zhuang	yes	yes	5	no	no	(+)	(-)	(-)	(+)	(+)	(-)	124	237	240.71	radical operation	Section VIII	multiple	3.2 *3.0	2cm	GX	A	5	15	44.1	13.5	no	no	1.2	no	no	no	0	1	2	0	0	13.12924584	1	58.21	58.21	no	no	yes	yes	22
64470	male	1955/11/13	54	Han Chinese	no	yes	1	yes	yes	(+)	(-)	(-)	(+)	(+)	(-)	142	112	0	radical operation	Stage III	single	2.8¡Á2.4	1-3cm	GX	B	7	5.1	4.4	13.1	no	no	1.4	no	no	no	0	1	1	0	0	54.52055171	0	41.3	109.3	no	no	yes	no	46
64554	male	1975/10/28	34	Zhuang	no	yes	2	no	no	(+)	(+)	(-)	(+)	(+)	(-)	146	253	11.47	radical operation	Paragraph VII	single	3 ¡Á2.5	£¾3cm	GX	A	5	13.1	44	12.8	no	no	1.2	no	no	no	0	1	1	0	0	51.17218941	0	47.47	109.07	no	no	no	yes	33
64831	male	1969/1/5	40	Han Chinese	no	no		no	no	(+)	(-)	(-)	(+)	(+)	(-)	134	159	0	radical operation	Section VIII	single	8.0*6.8	1-3cm	GX	A	5	12.9	42	10.1	no	no	1.2	no	no	no	0	2	1	0	0	31.54041617	1	48.96	48.96	no	no	yes	no	148
65048	male	1967/8/20	42	Han Chinese	yes	no		no	no	(+)	(-)	(-)	(+)	(+)	(-)	148	97	0	radical operation	Paragraph VII	single	2*3*3	1cm	GX	A	5	18.6	37.7	13	no	no	1.2	no	no	no	0	1	1	0	0	4.00102606	0	108.3	108.3	no	no	yes	no	55
65270	male	1954/1/1	55	Han Chinese	no	yes	30	no	no	(+)	(-)	(-)	(+)	(+)	(-)	151	158	0	radical operation	Section V	single	5.2¡Á5.0		GX	A	5	21.6	46.1	12.6	no	no	1.1	no	no	no	0	2	1	0	0	18.60102158	0	19.93	107.9	no	no	no	no	33
65470	male	1976/1/1	33	Han Chinese	no	no		no	yes	(+)	(-)	(-)	(+)	(+)	(-)	148	256	36.13	radical operation	Stage IV	single	3.5 *3.3	£¾1cm	GX	A	5	13.2	43	9.9	no	no	1.3	no	no	no	0	1	1	0	0	6.337030307	0	39.8	107.47	no	no	yes	yes	53
65604	male	1965/1/17	44	Han Chinese	no	yes	20	no	no	(-)	(+)	(-)	(+)	(+)	(-)	140	69	0	radical operation	Sections VI and VII	single	4.1¡Á3.6	1-2cm	GX	A	5	17.6	41.9	13.8	no	no	1.2	no	no	no	0	1	1	0	0	47.27262156	0	107.2	107.2	no	no	yes	no	31
65651	male	1963/1/4	46	Han Chinese	yes	yes	10	yes	yes	(+)	(-)	(-)	(+)	(+)	(-)	145	310	287.66	radical operation	Sections V and VI	single	7.5¡Á11.7¡Á9.75	0.5-2cm	GX	A	5	12.4	40.1	13.1	no	no	1.2	no	no	no	1	3	1	0	0	16.41826232	1	13.53	73.31	no	no	no	yes	84
65650	male	1963/3/7	46	Zhuang	no	yes		no	no	(+)	(-)	(-)	(+)	(+)	(-)	148	163	1	radical operation	Sections V and VI	single	8.5 *6.5 *8.3	1-3cm	GX	A	5	10	43	10.9	no	no	1.3	no	no	no	0	2	1	0	0	65.84335911	0	1.47	106.97	yes	no	yes	no	22
65868	male	1958/2/15	51	Han Chinese	no	yes	30	no	yes	(+)	(-)	(-)	(+)	(+)	(-)	146	180	10.18	radical operation	Segments VII and VIII, involving parts V and VI	single	4.5	Fit snugly against the envelope	GX	A	5	6.2	40.7	11.5	no	no	1.3	no	no	no	0	1	1	0	0	67.86683274	1	2.35	2.35	no	no	yes	no	39
65847	male	1961/1/1	48	Han Chinese	no	yes		no	no	(+)	(-)	(-)	(+)	(+)	(-)	123	209	12.54	radical operation	Stages II, III and IV	multiple	3.8*3.8	1-5cm	GX	B	7	26	27	10.6	no	no	1.2	no	no	no	0	2	2	0	0	28.94181443	1	1.73	94.42	no	no	yes	yes	26
66225	male	1960/12/18	50	Zhuang	yes	no		yes	no	(-)	(+)	(-)	(+)	(+)	(-)	153	184	400	radical operation	Paragraph VII	single	8 ¡Á6.5	Fit snugly against the envelope	GX	A	6	40.7	44.8	13.3	no	no	1.2	no	no	yes	1	3	3	0	0	6.2376997	0	105.83	105.83	no	no	yes	yes	22
66502	male	1952/3/15	58	Han Chinese	no	yes	10	no	no	(+)	(-)	(+)	(-)	(+)	(-)	134	134	282.6	radical operation	Sections V and VIII	single	7 *8 *8	1-2cm	GX	A	5	17.6	41.1	13.1	no	no			no	no	0	2	2	0	0	156.9474691	1	7.2	10.69	no	yes	yes	yes	52
66592	male	1953/1/26	57	Han Chinese	no	yes	5	yes	yes	(+)	(-)	(-)	(+)	(+)	(-)	147	150	3.45	radical operation	Sections IV and V	single	5.0 *6.2 *4.8	1cm	GX	A	5	9.2	40.9	11.5	no	no	1.3	no	no	no	0	2	1	0	0	9.886409225	1	82.85	82.85	no	no	yes	no	25
66767	male	1958/10/1	52	Han Chinese	yes	no		yes	yes	(+)	(+)	(-)	(+)	(+)	(-)	146	220	0	radical operation	Sections V and VI	single	4.3¡Á3.2	¡Ý2cm	G3	A	5	15.8	43.1	11.4	no	no	1.3	no	no	no	0	1	1	0	0	24.02756297	0	5.53	48.62	no	yes	yes	yes	31
67016	male	1964/6/1	46	Han Chinese	no	yes		no	no	(+)	(-)	(-)	(+)	(+)	(-)	125	161	49.98	radical operation	Stages II and III	single	8.0¡Á7.2	£¾1.5cm	G2	A	6	18.5	41.6	14.9	no	no	1	no	no	no	0	2	1	0	0	41.27665788	0	104.17	104.17	no	no	yes	yes	43
67471	male	1964/12/24	46	Han Chinese	no	yes	6	no	no	(+)	(-)	(-)	(+)	(+)	(-)	124	274	4.17	radical operation	Sections V and VI	single	11.5 ¡Á9.5	¡Ý0.5cm	G2	A	5	9.5	36.1	12	no	no	1	no	no	no	0	2	1	0	0	46.49984663	1	4.4	23.05	no	no	yes	no	42
67788	male	1933/3/18	77	Han Chinese	no	no		no	no	(+)	(-)	(-)	(+)	(+)	(-)	56	138	0	radical operation	Stages III and IV	single	3.3 *3.2 *3	1cm	GX	A	6	9.4	30.8	13.5	no	no	1.3	no	no	no	0	1	1	0	0	11.08775798	1	52.99	52.99	no	no	yes	no	23
67888	female	1973/6/27	37	Han Chinese	no	no		no	no	(+)	(-)	(+)	(-)	(+)	(-)	106	190	400	radical operation	Sections V and VI	single	5.0*4.0	¡Ý2cm	GX	A	5	10	39.2	12.8	no	no			no	no	0	1	1	0	0	166.4508037	1	1.7	34.05	no	yes	yes	yes	25
68490	female	1970/9/21	40	Han Chinese	no	yes	14	no	no	(+)	(-)	(-)	(+)	(+)	(-)	115	106	81.85	radical operation	Stages II and III	single	13¡Á9.5	Outer envelope	GX	B	7	8.4	34.5	15.2	no	no	1	no	no	no	0	2	1	0	0	170.1637536	1	19.17	58.06	yes	yes	no	yes	43
68723	male	1984/9/3	26	Han Chinese	no	yes	10	yes	yes	(+)	(-)	(-)	(+)	(+)	(-)	148	243	13.93	radical operation	Sections V, VII, VIII	single	9 *11.2	0.2-1	GX	A	5	27.4	44.1	12.7	mild	no		no	no	no	0	2	1	0	0	17.39705751	1	2.07	5.75	yes	no	yes	no	58
68851	male	1952/1/1	58	Han Chinese	no	yes	24	yes	yes	(+)	(-)	(-)	(+)	(+)	(-)	139	102	126.63	radical operation	Section VI	single	6 *6	Fit snugly against the envelope	GX	A	6	21.7	35.2	16.2	no	no	1.2	no	no	no	0	2	1	0	0	43.69539942	1	4.23	17.58	no	yes	yes	yes	93
68928	male	1955/1/1	55	Zhuang	no	yes	30	yes	yes	(+)	(-)	(-)	(+)	(+)	(-)	126	160	0	radical operation	Sections VI and VII	multiple	4.5x3.5x3	£¾0.5cm	G2	A	6	15.3	33.2	12.1	no	no	1.4	no	no	no	0	2	2	0	0	11.44805589	1	1.3	1.3	no	no	yes	no	65
69186	male	1945/8/1	65	Han Chinese	no	yes	40	no	yes	(+)	(-)	(-)	(+)	(+)	(-)	134	128	0	radical operation	Sections VI and VII	single	3x3x3	1cm	G2	A	5	11.7	42.9	12	no	no	1.2	no	no	no	0	1	1	0	0	13.96217252	0	32.77	100.43	no	no	yes	no	36
69649	male	1966/10/11	44	Han Chinese	no	no		yes	yes	(+)	(-)	(-)	(+)	(+)	(-)	128	257	400	radical operation	Stages II, III and IV	single	10.7 *12.8 *9.8	Fit snugly against the envelope	G3	A	5	8.6	37.8	12.8	no	no	1.3	no	no	no	0	2	1	0	0	30.736179	0	99.47	99.47	no	no	yes	yes	30
69939	male	1969/2/3	41	Zhuang	yes	yes	3	yes	yes	(+)	(-)	(-)	(+)	(+)	(-)	121	183	0	radical operation	Section VIII	single	5.5*4.6*5.0 &1.8*2.0*1.5	0.5cm	GX	A	6	13.7	36.2	16.4	no	no	1.2	no	no	no	0	2	1	0	0	8.249516785	1	19.6	26.85	no	no	no	yes	20
70523	male	1943/7/10	67	Han Chinese	no	no		yes	no	(+)	(-)	(-)	(+)	(+)	(-)	126	54	0	radical operation	Sections VII and VIII	single	5.5¡Á4.5	0.5-2cm	G2	A	6	13.4	36.2	14.8	mild	no	1	no	no	no	0	2	1	0	0	44.52852343	1	15.05	15.05	no	yes	yes	no	69
70582	male	1963/8/3	47	Zhuang	yes	yes	20	no	no	(+)	(-)	(-)	(+)	(+)	(-)	138	161	0	radical operation	Paragraph VII	single	3.4 X3.6	Fit snugly against the envelope	GX	A	5	8.2	38.6	11.6	no	no	1.2	no	no	no	0	1	1	0	0	41.88946264	1	31.93	90.71	no	no	yes	no	203
70649	male	1973/2/3	37	Han Chinese	no	yes	10	yes	yes	(+)	(-)	(+)	(-)	(+)	(-)	160	165	20.5	radical operation	Sections V, VII, VIII	multiple	7.2*7.8*7.5	Fit snugly against the envelope	G3	A	5	14.5	46.5	11.6	no	no	1.3	no	no	yes	0	2	3	0	0	10.62192758	1	5.37	39.92	no	no	yes	yes	51
71007	male	1962/6/1	48	Han Chinese	yes	yes	30	no	yes	(+)	(-)	(-)	(+)	(+)	(-)	125	151	18.64	radical operation	Paragraph VII	single	4 ¡Á3.5	¡Ý1cm	GX	A	6	20.2	41.4	15.2	no	no	1.3	no	no	no	0	1	1	0	0	101.507832	1	4.03	9.68	no	yes	yes	yes	53
71690	male	1952/10/30	58	Zhuang	no	no		yes	yes	(-)	(+)	(-)	(-)	(+)	(-)	153	187	11.25	radical operation	Section VI	single	5.5 ¡Á4.5	¡Ý2cm	G2	A	5	5.7	39.1	10.7	no	no	1.3	no	no	no	0	2	1	0	0	35.5918448	0	95.77	95.77	no	no	no	yes	23
71838	male	1962/4/14	48	Han Chinese	no	yes	20	no	no	(+)	(-)	(-)	(-)	(+)	(-)	156	130	0	radical operation	Stage III	single	5 ¡Á4.5	2cm	GX	A	5	18.3	44.8	13.7	no	no	1.2	no	no	no	0	1	1	0	0	14.94808583	1	11.14	11.14	no	no	yes	no	34
71977	male	1978/1/1	32	Zhuang	no	yes	10	yes	yes	(+)	(-)	(-)	(+)	(+)	(-)	121	173	17.39	radical operation	Section VI	single	5.7 *5.3 *6.0	1cm	G3	A	6	19.1	41.7	11.5	mild	no			yes	no	0	2	1	0	0	38.89747945	1	40.45	40.45	no	no	yes	yes	81
72244	male	1966/6/9	44	Han Chinese	no	yes	10	no	no	(+)	(-)	(+)	(-)	(+)	(-)	166	161	0	radical operation	Section VI	single	3.1 *3.1	¡Ý0.5cm	G1	A	6	18.3	44.6	14.1	no	no	1	no	no	no	0	1	1	0	0	33.49305748	0	19.9	93.15	no	yes	yes	yes	45
72464	male	1959/1/1	51	Yao	no	yes	30	no	yes	(+)	(-)	(-)	(+)	(+)	(-)	168	208	17.65	radical operation	Section V	single	3.6*2.8*3.3	Fit snugly against the envelope	GX	A	5	12.2	46.5	11.8	no	no			no	no	0	1	1	0	0	87.50085936	0	94.57	87.69	no	yes	yes	yes	82
72597	male	1971/4/5	39	Han Chinese	no	yes	3	no	no	(+)	(-)	(-)	(+)	(+)	(-)	146	271	0	radical operation	Sections VI and VII	single	11.1 ¡Á9.2 ¡Á12.4	Fit snugly against the envelope	G2	A	6	18.3	44.2	14.8	no	no	1.4	no	no	no	0	2	1	0	0	21.27454716	1	80.05	80.05	no	no	no	no	124
85082	male	1966/10/18	46	Han Chinese	no	yes	2	yes	yes	(+)	(-)	(-)	(+)	(+)	(-)	157	145	15.8	radical operation	Stage IV	single	3.2*3.5	1-2cm	G1	A	5	16.6	45.3	14.5	no	no	1.2	no	no	no	0	1	1	0	0	1.654619578	1	5.73	28.75	no	no	yes	yes	52
85067	male	1963/4/23	49	Han Chinese	no	no		no	no	(-)	(+)	(-)	(-)	(+)	(-)	161	236	10.3	radical operation	Sections V and VI	single	3.6*4.0	1-2cm	G3	A	5	6.1	51	12.6	no	no			no	no	0	1	1	0	0	2.189904503	0	76.17	76.17	no	no	no	yes	24
85176	male	1948/7/25	64	Han Chinese	no	no		no	yes	(+)	(-)	(-)	(+)	(+)	(-)	140	177	0	radical operation	Sections VII and VIII	single	10.0*6.5*6.0	£¾0.5cm	G1	A	6	12.5	34.2	13.4	no	no	1.2	no	no	no	0	2	1	0	0	0.946060198	1	36.7	36.7	no	no	no	no	15
85194	male	1965/12/13	47	Han Chinese	no	no		yes	yes	(+)	(-)	(+)	(-)	(+)	(-)	126	192	1210	radical operation	Sections ¢õ, ¢ö, ¢÷	single	13.5 ¡Á12 ¡Á10	£¾0.5cm	G3	A	6	8.4	34	13.6	no	no	1.1	no	no	yes	0	2	2	0	0	0.73336375	1	9.53	11.85	no	no	no	yes	17
85482	male	1943/3/21	69	Han Chinese	no	no		no	no	(+)	(-)	(-)	(-)	(+)	(-)	137	128	0	radical operation	Sections V, VI, VII, VIII	single	5 ¡Á4 ¡Á3	0.5cm	G2	A	6	7.5	43.1	15	no	no			no	no	1	3	4	0	0	1.472062004	0	4.53	75.63	no	yes	yes	no	51
85617	male	1962/6/8	50	Zhuang	no	yes	10	yes	no	(+)	(-)	(+)	(-)	(+)	(-)	154	53	4.07	radical operation	Section VIII	single	2.5 ¡Á2.5 ¡Á2	1cm	G2	B	7	25.9	30	17.1	no	no	1.5	yes	no	yes	0	1	2	0	0	3.955871155	0	35.7	75.47	no	no	yes	yes	74
85984	male	1963/8/21	49	Zhuang	no	yes	10	yes	yes	(+)	(-)	(-)	(+)	(+)	(-)	144	119	110.1	radical operation	Paragraph VII	single	6 X4.5 X4	2cm	G2	A	6	11.6	42.9	11.7	mild	no			no	no	1	3	1	0	0	6.044540004	0	75.13	75.13	no	no	yes	yes	34
4650905	male	1948/11/28	64	Han Chinese	yes	yes	6	no	no	(+)	(-)	(+)	(-)	(+)	(-)	152	165	174.74	radical operation		multiple	11x7x3 ;2x1.5x1		GX	A	5	8.6	40.7	15.6	no	no	1.2	no	no	no	1	3	3	0	0	2.126903612	1	1	82.38	no	no	no	yes	48
8593501	male	1956/8/31	56	Han Chinese	no	no		yes	yes	(-)	(+)	(-)	(-)	(-)	(-)	147	241	0	radical operation	Stage IV	single	4.5 X4 X2	Fit snugly against the envelope	G2	A	5	5.9	46	11.8	no	no			no	no	0	1	1	0	0	1.692468016	0	75.03	75.03	no	no	no	no	34
8621701	male	1976/2/6	36	Han Chinese	yes	yes	30	no	no	(+)	(-)	(+)	(-)	(+)	(-)	76	107	0	palliative operation	Sections VII and VIII	single	11.5 X9.5 X7	1cm	G2	A	6	10.4	42.3	14.2	no	no			no	yes	0	2	4	0	0	1.967694479	0	74.77	74.77	yes	no	yes	no	761
8638601	male	1965/11/16	47	Han Chinese	no	yes	20	no	no	(+)	(+)	(+)	(-)	(+)	(-)	145	204	44.17	radical operation	Paragraph VII	single	5 X2.5	0.1cm	G3	A	6	14.9	44.4	14.1	no	no			no	no	0	1	1	0	0	5.215187202	0	28.33	74.7	yes	no	yes	yes	35
8676101	male	1947/8/23	65	Han Chinese	no	yes	36	no	no	(-)	(+)	(-)	(-)	(+)	(-)	153	61	22.8	radical operation	Section VIII	single	7 X6 X5.5	0.3-0.5cm	G2	A	5	13.8	47.3	12.1	no	no			no	no	0	2	1	0	0	24.92228154	0	74.2	74.2	no	yes	yes	yes	15
8690301	male	1956/10/26	56	Han Chinese	no	yes	10	no		(+)	(-)	(-)	(+)	(+)	(-)	129	115	1477	radical operation	Between ¢ô, ¢õ, ¢ø	single	4 X3.5 X2.5	£¾1cm	G2	A	5	18	44.6	13	no	no	1.4	no	no	yes	0	1	4	0	0	6.623577215	0	73.83	73.83	yes	yes	yes	yes	38
8687801	male	1972/9/22	40	Zhuang	yes	no		yes	yes	(+)	(-)	(+)	(-)	(+)	(-)	146	185	96.27	palliative operation	Between IV and VIII	single	11 X8.5 X6.5	2cm	G3	A	5	10.7	43.5	12.4	no	no	1.8	no	no	yes	1	3	2	0	0	3.889161931	1	50.33	50.33	no	no	yes	yes	159
8634501	male	1951/8/4	61	Han Chinese	no	yes	32	no	yes	(+)	(+)	(-)	(+)	(+)	(-)	134	206	658	radical operation	Section VI	single	6.8 X5.5 X4.5	£¾2cm	G3	A	5	6.5	43.4	11.8	no	no	1	no	no	no	1	3	4	0	0	2.77951378	0	6.2	73.63	no	no	yes	yes	11
8702301	male	1962/12/31	50	Zhuang	no	yes	10	no	no	(+)	(-)	(-)	(+)	(+)	(-)	127	195	26.2	radical operation	Sections V and VI	single	.5 X2 X2	Fit snugly against the envelope	G3	A	5	23.6	41.8	12.3	no	no	1	no	no	no	0	1	1	0	0	3.349022531	1	64.49	64.49	no	no	yes	yes	23
8717501	male	1956/2/5	56	Han Chinese	no	yes	10	no	no	(-)	(-)	(-)	(+)	(+)	(-)	124	128	16.17	radical operation	Between ¢ô, ¢õ, ¢ø	single	2 X2 X2.5	0.8cm	G2	A	5	9.9	46.9	12.6	no	no			no	no	0	1	1	0	0	1.291899178	0	73.57	73.57	no	no	yes	no	40
8692901	male	1989/5/7	23	Zhuang	no	no		no	no	(+)	(-)	(-)	(+)	(+)	(-)	133	193	67.6	radical operation	Sections V and VI	single	6 X5.5 X5	£¾0.5cm	G1	A	5	7.6	43.5	13.4	no	no	1.3	no	no	no	0	2	1	0	0	32.73410147	0	73.53	73.53	no	yes	no	yes	26
87018	male	1972/5/3	40	Han Chinese	no	yes	20	no	no	(+)	(-)	(-)	(+)	(+)	(-)	130	152	1315	radical operation	Sections V and VI	multiple	9.5 X7 X5.5	£¾0.5cm	G3	A	5	21.9	36.6	12	no	no			no	no	0	2	4	0	0	13.15245638	0	73.53	73.53	yes	yes	yes	yes	51
8728001	male	1965/5/5	47	Zhuang	yes	yes	7	no	no	(+)	(-)	(-)	(+)	(+)	(-)	156.13	103.29	326.3	radical operation	Paragraph VII	multiple	3.5 £»2.5 X1.6 X1	1cm	G2	A	5	19.2	48.9	13.6	mild	no	1.6	yes	no	no	0	1	2	0	0	1.571505469	1	1.5	11.01	no	no	yes	yes	43
8723801	male	1955/8/6	57	Yao	no	yes		no	no	(+)	(-)	(-)	(+)	(+)	(-)	135	79	104.1	palliative operation	Sections VII and VIII	single	6.5 X5 X4.5	£¾1cm	G2	A	6	25	36.1	14.5	no	no	1.1	no	no	yes	1	3	2	0	0	39.51151134	0	13.97	73.37	yes	yes	yes	yes	46
87324	male	1961/10/1	51	Han Chinese	yes	yes	3	yes	yes	(+)	(-)	(-)	(+)	(+)	(-)	141	127	14.21	radical operation	Paragraph VII	single	3.5 *4.0 *3.2	£¾0.5cm	G3	A	5	8	49.9	11.8	no	no	1	no	no	yes	0	1	4	0	0	5.625277572	0	73.37	73.37	yes	yes	yes	yes	24
6262515	male	1976/9/9	36	Zhuang	yes	yes	20	no	no	(+)	(-)	(-)	(+)	(+)	(-)	165	205	0	radical operation	Section VI	single	3.0¡Á2.5	1.5-2cm	GX	A	6	15.7	42.4	14.5	no	no	0.9	no	no	no	0	1	1	0	0	8.83006238	1	11.2	61.05	no	no	no	no	37
8745101	male	1965/6/19	47	Zhuang	yes	yes	20	yes	yes	(+)	(-)	(-)	(+)	(+)	(-)	130	179	335.7	radical operation	Between ¢ô, ¢õ, ¢ø	single	3.2 *3.2	Fit snugly against the envelope	G2	A	5	10.9	43.7	11.2	no	no	1.4	no	no	no	0	2	4	0	0	66.55123914	0	2.7	73.27	yes	yes	no	yes	26
8770801	male	1939/2/13	73	Han Chinese	no	yes	9	no	no	(+)	(-)	(-)	(+)	(+)	(-)	127.88	159.95	7.52	radical operation	Section V	single	4.5 X4.5 X3.5	Fit snugly against the envelope	GX	A	5	9.1	40.1	12.7	no	no			no	no	1	3	1	0	0	3.690928044	0	72.7	72.7	no	yes	no	no	192
87632	female	1955/10/11	57	Han Chinese	no	yes	20	no	no	(+)	(-)	(-)	(+)	(+)	(-)	123.09	204.32	1210	radical operation	Sections V, VI, VII, VIII	single	16 X13 X10	Fit snugly against the envelope	G3	A	5	7.1	42.3	12.1	no	no	1.3	no	no	yes	1	3	4	0	0	2.231542063	1	3.23	8.59	no	no	no	yes	29
87655	male	1950/9/10	62	Han Chinese	no	no		yes	no	(+)	(+)	(-)	(+)	(+)	(-)	107.69	205.9	708	radical operation	Sections VI, VII, VIII	single	10 X10 X7	0.4cm	G2	A	6	15	33.8	14.2	no	no	1.3	no		no	0	2	1	0	0	1.559845563	1	1.73	10.62	yes	yes	yes	no	40
8761801	male	1944/1/1	68	Zhuang	yes	yes	4	no	no	(-)	(-)	(-)	(+)	(+)	(-)	142.67	285.24	0	radical operation	Between ¢ø	single	3 X2.5 X2.5	£¾0.5cm	G2	A	5	10.6	45.9	11.5	no	no	0.8	no	no	no	0	1	1	0	0	4.63224604	0	72.63	72.63	yes	yes	no	yes	52
87726	female	1950/1/1	62	Zhuang	no	yes	10	no	no	(-)	(-)	(-)	(+)	(+)	(-)	113.08	114	4.01	radical operation	Section VI	single	3.5 X3 X2.5	£¾2cm	G3	A	5	8.7	40.7	13.1	no	no	0.9	no	no	no	0	1	1	0	0	4.232115311	0	6.43	72.63	no	yes	yes	no	20
87847	male	1945/10/10	67	Han Chinese	no	yes	40	no	no	(-)	(+)	(+)	(-)	(+)	(-)	133	132	0	radical operation	Section VI	single	6.5 X7.5 X5	£¾1cm	G1	A	5	9.6	35.5	13.8	no	no			no	yes	0	2	4	0	0	3.925944089	0	72.57	72.57	yes	yes	yes	no	37
87645	female	1982/4/3	30	Zhuang	yes	yes		no	no	(+)	(-)	(-)	(+)	(+)	(-)	124.63	321.95	442.3	radical operation	Sections VI and VII	single	8.5 X5 X3.5	0.1cm	G3	A	5	10	42.5	12.1	no	no	1.3	no	no	yes	0	1	2	0	0	3.234024851	1	1.87	15.52	yes	no	no	yes	11
87926	male	1962/7/16	50	Han Chinese	yes	yes	20	no	yes	(+)	(-)	(+)	(-)	(+)	(-)	88.44	141.47	8.85	radical operation	Sections ¢õ, ¢ö, ¢÷	single	5.5 X4.5 X3.5	1.3cm	G2	A	6	14.3	43.8	13.9	no	no	1.1	no	no	yes	0	2	4	0	0	5.771910461	1	31.97	31.97	yes	yes	yes	yes	27
8781201	male	1953/7/18	59	Han Chinese	no	yes	30	no	no	(-)	(-)	(-)	(+)	(+)	(-)	150.12	214.3	0	radical operation	Sections VII and VIII	single	6 X6 X5	£¾0.5cm	G2	A	6	21	46.3	16.2	no	no	1.1	no	no	yes	0	2	4	0	0	1.724840291	1	3.07	48.91	yes	no	yes	no	56
8789501	male	1967/1/16	45	Han Chinese	yes	yes	20	yes	yes	(+)	(-)	(-)	(+)	(+)	(-)	102.26	163.63	0	radical operation	Sections III and V	multiple	4 X2.5 X3 £»2.2 X2.2 X1.8	£¾2cm	G2	B	8	38	34.9	14.5	no	no	1.3	no	no	no	0	1	4	0	0	2.223240752	0	17.7	72.33	no	no	yes	no	42
88309	female	1964/7/19	48	Han Chinese	no	yes	10	no	no	(+)	(-)	(-)	(+)	(+)	(-)	124.59	230.21	3.7	radical operation	Sections V and VIII	single	5 X5 X3	£¾0.8cm	G2	A	5	10.4	43.5	12.1	no	no	1.1	no	no	no	0	2	1	0	0	1.373427578	1	31.93	31.93	no	no	no	no	42
8793801	male	1947/7/23	65	Zhuang	no	yes	15	no	no	(+)	(-)	(-)	(+)	(+)	(-)	104	146	0	radical operation	Sections VII and VIII	multiple	4x3x2.5 £»2.5x2x2	£¾1cm	G3	A	5	8.1	38.3	13.4	no	no	1.4	no	no	no	1	3	2	0	0	1.397162742	1	20.13	31.17	no	no	no	no	20
88481	male	1954/11/11	58	Han Chinese	yes	yes	20	no	no	(+)	(-)	(-)	(+)	(+)	(-)	147	63	17.14	radical operation	Section V	single	2.5x2x2	£¾1cm	G3	B	7	9.2	50	20.5	no	no			no	yes	0	1	2	0	0	23.55208906	0	71.9	71.9	yes	yes	yes	yes	36
88535	male	1939/2/28	73	Han Chinese	no	yes	20	yes	yes	(+)	(-)	(-)	(+)	(+)	(-)	111	176	4.41	radical operation	Stage IV	single	6.5x6.5x5.5	£¾0.1cm	G2	A	5	12.3	39.5	12.6	no	no			no	no	0	2	1	0	0	9.114802783	1	52.8	52.8	yes	yes	yes	yes	56
8842301	male	1955/6/15	57	Zhuang	yes	no		yes	yes	(+)	(-)	(-)	(+)	(+)	(-)	134	157	3.97	radical operation	Section VI	multiple	6x6.5x5.5	0.8cm	G2	A	5	4.9	44.4	12.1	no	no	0.9	no	no	no	0	2	3	0	0	6.9879102	0	71.7	71.7	yes	no	yes	no	29
8866701	male	1955/5/7	57	Han Chinese	no	yes	10	yes	yes	(+)	(-)	(-)	(+)	(+)	(-)	147	305	0	radical operation	Stages II and III	single	4.8*4.6	1cm	G2	A	5	7.1	45.1	12.2	no	no			no	no	0	1	4	0	0	3.742136021	0	71.67	71.67	yes	yes	yes	no	24
88637	male	1952/12/20	60	Han Chinese	no	yes	30	no	no	(-)	(+)	(-)	(+)	(+)	(-)	148	170	0	radical operation	Sections VI and VII	single	5x4x4 £»2x2x1.5	£¾1cm	G2	A	6	14.3	48.6	13.2	no	no	1.2	no	no	yes	0	2	3	0	0	1.088453761	0	71.67	71.67	no	no	yes	no	18
88704	male	1942/1/1	70	Zhuang	yes	no		no	no	(+)	(-)	(-)	(+)	(+)	(-)	155	128	0	radical operation	Sections V and VIII	single	5x3x2	0.2cm	G3	A	5	7.5	49.3	13.1	no	no	1.1	no	no	no	1	3	1	0	0	1.689139557	0	71.63	71.98	no	no	no	no	40
8873301	male	1944/11/17	68	Han Chinese	no	yes	10	yes	yes	(+)	(-)	(-)	(+)	(+)	(-)	151	174	0	radical operation	Stages III and IV	single	10 X7.5 X6	£¾0.5cm	G1	A	5	9.7	45.7	13.4	no	no	1.3	no	no	no	0	2	1	0	0	3.166438086	0	22.63	71.53	no	no	yes	no	43
8864401	male	1961/12/1	51	Zhuang	no	yes	20	no	no	(+)	(-)	(-)	(+)	(+)	(-)	152	394	0	radical operation	Paragraph VII	multiple	4x3.8x3.5	£¾0.5cm	G2	A	5	9.7	45	12.4	no	no	1	no	no	yes	0	1	2	0	0	5.599322904	1	45.97	45.97	yes	yes	no	yes	38
88679	male	1953/1/1	59	Zhuang	yes	yes	50	yes	no	(+)	(-)	(-)	(+)	(+)	(-)	155	174	43.09	radical operation	Section VI	single	4x3.5x2.5	¡Ý0.5cm	G2	A	6	10.5	44.4	15.5	no	no	1	no	no	yes	0	1	4	0	0	4.456474536	1	12.47	26.2	yes	yes	yes	yes	61
88818	male	1958/1/17	54	Han Chinese	no	yes	20	no	no	(+)	(-)	(-)	(+)	(+)	(-)	124	312	0	radical operation		single	19x11x8	£¾0.5cm	G2	A	5	9.9	38	12	no	no	1.3	no	no	no	0	2	4	0	0	12.39674401	0	71.5	71.5	yes	yes	yes	no	18
88821	male	1963/12/12	49	Zhuang	no	yes	10	no	no	(+)	(-)	(-)	(+)	(+)	(-)	158	129	0	radical operation	Sections IV and V	single	6 X4.5 X4	0.5cm	G2	A	5	18.5	49.4	13.3	no	no	1.2	no	no	no	0	1	1	0	0	13.44781617	1	2.97	22.23	no	yes	yes	no	63
88848	male	1984/6/26	28	Han Chinese	yes	yes		no	yes	(+)	(-)	(-)	(+)	(+)	(-)	117	317	0	radical operation	Sections VI and VII	single	14 X10.5 X8	0.5cm	G1	A	5	8	37.2	12.5	mild	no	1.3	no	no	no	0	2	1	0	0	3.858703794	0	5.03	71.43	no	yes	no	yes	16
88808	male	1969/11/1	43	Han Chinese	no	no		no	yes	(+)	(-)	(-)	(+)	(+)	(-)	157	194	0	radical operation	Sections V and VI	multiple	9.5 X8 X7 £»1.5	£¾0.5cm	G2	A	6	25.1	43.9	14.5	mild	no	1.3	no	no	no	1	3	4	0	0	10.19979097	1	3.3	18.79	yes	yes	yes	no	65
89029	male	1954/12/9	58	Zhuang	no	yes		yes	yes	(+)	(-)	(-)	(+)	(+)	(-)	122	93	0	radical operation	Stages II and III	single	3.5 X3.5 X2.5	0.5cm	G2	A	6	15.7	40.8	14.4	no	no	1.1	no	no	no	0	1	4	0	0	3.541240901	1	62.77	62.77	no	no	yes	yes	22
89115	male	1963/12/10	49	Zhuang	yes	no		yes	yes	(+)	(+)	(-)	(+)	(+)	(-)	117.87	429.44	0	radical operation	Sections ¢õ, ¢ö, ¢ø	single	5 X5 X3.5	£¾1cm	G1	A	5	2.8	38	12.5	no	no	1.4	no	no	yes	0	1	2	0	0	11.45744355	0	71.07	71.07	no	yes	no	no	86
8925701	female	1973/11/22	39	Zhuang	no	no		no	no	(-)	(+)	(-)	(+)	(-)	(-)	117	610	1210	radical operation	Sections VI and VII	single	13.3*10*17.8	0.1cm	G2	A	5	11.7	36.1	13.6	no	no	0.8	no	no	yes	0	2	4	0	0	3.0198496	1	9.23	39.23	yes	yes	no	yes	35
89310	male	1971/9/26	41	Zhuang	no	no		no	no	(+)	(-)	(-)	(+)	(+)	(-)	159.28	183.58	15.36	radical operation	Section VI	multiple	2.2 &2	£¾2cm	G3	A	5	6.4	43.8	13.2	no	no			no	no	0	1	2	0	0	8.699356801	1	20.25	20.25	no	no	yes	yes	41
8942901	male	1954/6/11	58	Han Chinese	no	yes	19	no	no	(+)	(-)	(-)	(+)	(+)	(-)	157.81	216.82	362.5	radical operation	Sections V, VI, VII, VIII	single	6 X5 X3	£¾1cm	G2	A	5	15.3	46	12.7	no	no	1.2	no	no	no	0	1	1	0	0	10.47813379	1	7.65	7.65	no	no	yes	yes	33
89378	male	1965/1/3	47	Han Chinese	no	yes	1	no	no	(+)	(-)	(-)	(+)	(+)	(-)	156	103	28.67	radical operation	Section VIII	single	6x4x2.5	0.5cm	G3	A	6	12.8	42.6	14.9	no	no	1	no	no	no	0	2	1	0	0	6.910854646	0	4.67	70.73	no	no	yes	yes	28
8945901	female	1936/1/1	76	Zhuang	no	yes		no	no	(+)	(-)	(-)	(+)	(+)	(-)	77	135.74	0	radical operation	Sections V and VIII	single	8x5x3.5	£¾0.5cm	G1	A	6	13.7	33.6	13	no	no	1.1	no	no	yes	0	1	2	0	0	3.452167076	1	10.93	37.93	yes	no	no	yes	5
7262105	male	1974/5/1	38	Han Chinese	no	no		no	no	(+)	(-)	(-)	(+)	(+)	(-)	143	234	400	radical operation	Sections V and VI	single	10¡Á6.5	1cm	GX	A	5	6.2	42.3	13.4	no	no	1.1	no	no	no	0	2	1	0	0	5.879457878	0	14.73	94.17	no	no	yes	yes	36
8972001	male	1971/7/27	41	Zhuang	yes	yes	1	no	yes	(+)	(-)	(-)	(+)	(+)	(-)	154	172	0	palliative operation	Sections V and VI	single	8.5x7.5x7	£¾1cm	G2	A	5	13	44.2	13.8	no	no	1.2	no	no	yes	0	2	4	0	0	8.181718756	0	11.3	70.33	no	yes	yes	yes	45
8980201	male	1962/10/28	51	Han Chinese	no	yes	10	yes	yes	(+)	(-)	(-)	(+)	(+)	(-)	174	90		radical operation	Sections III and VII	multiple	6.5x5x4.5	£¾0.5cm	G2	A	5	12.1	44.5	14	no	no	1.3	no	no	yes	0	2	4	0	0	9.541141199	1	11.07	49.83	no	no	yes	yes	43
41524	male	1953/3/1	51	Han Chinese	no	no		no	no	(-)	(+)	(-)	(+)	(+)	(-)	148	220	0	radical operation		single	2.3x1.2		GX	A	6	20.3	41.9	15.4	no	no	1.5	yes		no	1	3	1	0	0	30.51894098	1	74.93	75.41	no	no	no	yes	30
71663	male	1953/7/26	57	Han Chinese	no	yes	12	no	no	(+)	(-)	(-)	(+)	(+)	(-)	134	111	26.42	radical operation	Section V	multiple	2.5 *2.2 &3.5 *3.5	0.5-1cm	G2	A	5	22.8	39.3	13.3	no	no	1.2	no	no	no	0	2	2	0	0	142.7562073	1	40.8	49.93	no	yes	yes	yes	22
60929	male	1968/4/12	41	Zhuang	yes	yes	10	yes	yes	(+)	(-)	(-)	(-)	(+)	(-)	138	263	14.24	radical operation	Sections VII and VIII	multiple	4.5x4.5x3	Fit snugly against the envelope	GX	A	5	13.9	41	10.7	no	no	1.1	no	no	no	0	1	1	0	0	115.8621894	0	58.57	100.41	yes	yes	yes	no	53
64683	male	1964/4/26	45	Han Chinese	no	yes	20	no	no	(+)	(-)	(-)	(+)	(+)	(-)	154	172	23.37	radical operation	Paragraph VII	single	4.7 *4.7	£¾0.5cm	GX	A	5	30.2	40.9	11.4	no	no	1.2	no	no	no	0	1	1	0	0	76.15766994	1	3.07	12.43	no	no	no	yes	37
53603	male	1949/12/2	58	Zhuang	no	no		yes	yes	(+)					(-)	142	209	0	radical operation	Stages II and III	single	7.5x7x5.5	2cm	GX	A	5	11.2	46.9	11.6	no	no	1.1	no	no	no	0	2	1	0	0	56.0558142	1	65.61	65.61	yes	yes	yes	no	75
57805	female	1966/10/3	42	Han Chinese	no	yes	2	no	no	(+)	(-)	(-)	(+)	(+)	(-)	95	99	24.53	radical operation	Stages II and III	multiple	11x11x7.5	0.5-1cm	GX	A	5	23.1	37.9	12.9	no	no	1.2	no	no	no	0	2	1	0	0	61.46211872	1	6.07	29.99	yes	yes	yes	yes	63
71835	male	1983/10/18	27	Han Chinese	no	yes	3	no	no	(+)	(-)	(-)	(+)	(+)	(-)	167	160	396.88	radical operation	Stage III	single	4.5 *4.0 *5.0	£¾2cm	G2	A	6	13.5	40	14.8	no	no	1.1	no	no	no	0	1	1	0	0	14.87570375	1	34.27	43.79	no	no	yes	yes	33
70663	male	1964/7/8	46	Zhuang	yes	yes	11	yes	yes	(+)	(-)	(-)	(+)	(+)	(-)	179	148	400	radical operation	Sections V and VI	single	7.0¡Á5.0	1-2cm	GX	A	5	12.3	38.5	13.8	no	no			no	no	0	2	1	0	0	19.60172436	0	97.73	97.73	no	no	yes	yes	41
51921	female	1953/8/1	54	Zhuang	no	no		no	no	(+)	(-)	(-)	(+)	(+)	(-)	130	263	7.86	radical operation	Sections V and VI	single	10x8	1.5cm	GX	A	5	15.5	45.3	12.8	no	no	1.2	no	yes	no	0	2	1	0	0	3.583064844	1	84.98	84.98	no	no	no	no	19
62925	male	1976/6/20	33	Zhuang	no	yes	10	no	no	(+)	(-)	(-)	(+)	(+)	(-)	147	205	0	radical operation	Stage IV	single	4.0 ¡Á3.5	0.5-3cm	GX	A	5	18	46.3	12.2	no	no	1.1	no	no	no	0	1	1	0	0	14.86017511	1	3.87	51.16	no	no	no	no	53
53114	male	1971/6/10	36	Zhuang	yes	yes	10	no	no	(+)	(-)	(-)	(-)	(+)	(-)	146	123	11.69	radical operation	Sections V and VI	single	4.5x3.5	2cm	GX	A	6	11	41.1	15.7	no	no	1.2	no	no	no	0	2	1	0		86.75856743	1	20.07	28.05	yes	no	yes	no	24
70504	male	1947/6/14	63	Han Chinese	no	yes	20	no	no	(+)	(-)	(-)	(+)	(+)	(-)	150	108	4.68	radical operation	Stage III	single	5.2¡Á4.5	Fit snugly against the envelope	G3	A	6	20.6	46.2	15.4	no	no			no	no	0	2	1	0	0	22.58046914	1	89.93	89.93	no	no	yes	no	86
61670	female	1958/6/2	51	Han Chinese	no	no		no	no	(+)	(+)	(-)	(-)	(+)	(-)	128	147		radical operation	Sections IV and V	single	4.9x4x3	1-2cm	GX	A	5	12.1	45.3	11	no	no	1.1		no	no	0	2	1	0	0	59.25756583	1	0.38	0.38	no	no	no	yes	12
5461701	male	1966/2/20	41	Han Chinese	no	no		no	no	(+)	(-)	(-)		(+)	(-)	111	56	76.19	radical operation		single	3.5x3x3		GX	B	8	29.7	28.1	13.1	no	no	1.2		no				1	0	0	47.98129454	1	6.1	11.25	no	no	yes	yes	29
516980	male	1983/12/20	24	Zhuang	yes	yes	20	no	no	(+)	(-)	(-)	(-)	(+)	(-)	154	176	£¾400	radical operation		single	7.5		GX	B	7	9.5	49.8	12.9	no	no	1.2	no					2	0	0	15.35507135	1	9.63	9.63	no	no	no	yes	28
7068501	male	1955/1/25	55	Zhuang	no	yes	21	yes	yes	(+)	(-)	(+)		(+)	(-)	132	214	£¾400	radical operation		single	11.0 *9.5 *7.0	1cm	GX	B	7	8.5	40.8	14.1	no	no	1	no	no	no			2	0	0	7.119414007	1	7.37	20.46	no	no	no	yes	80
5153201	male	1966/10/23	41	Zhuang	yes	no		no	no	(+)	(-)	(-)	(-)	(+)	(-)	176	162	£¾400	radical operation		single	9x5.5		GX			11.2	44.3		no	no	1.4	no					2	0	0	70.92620077	1	4.9	12.55	yes	yes	yes	yes	65
6875001	male	1950/1/30	60	Han Chinese	no	yes	10	no	yes	(-)	(+)	(-)	(+)	(+)	(-)	139	247	174.3	radical operation		multiple	6 ¡Á5		GX	B	7	13.6	10.7	10.8	no	no	1.2	no					2	0	0	26.81567481	1	2.63	6.71	no	no	no	yes	85
7162601	male	1954/6/4	56	Han Chinese	no	yes	20	yes	yes	(+)	(-)	(+)	(+)	(+)	(-)	139	212	£¾400	radical operation	Paragraphs VII, VIII	single	8.4 *7.3 *5.3		GX			24.1	36.2		no	no	1.2	no	no	no		A	2	0	0	83.07688389	1	0.33	28.35	no	yes	yes	no	40
8521001	female	1964/4/15	48	Han Chinese	no	no		no	no	(-)	(+)	(-)	(-)	(-)	(-)	148	242		radical operation	The junction of paragraphs ¡Å and ¢ö	multiple	2 X1.5 X1.5	0.5-1cm	GX	B	7	18.4	52	12.6	no	no		no	no	no			1	0	0	2.947208362	0	76.1	76.1	no	no	no	no	14
[truncated: 8 more columns]
